# Supplementary material for: Modeling germline mutations in pineoblastoma uncovers lysosome disruption-based therapy
Source: Nat Commun. 2020 Apr 14;11:1825. doi: 10.1038/s41467-020-15585-2 (PMC7156401; doi:10.1038/s41467-020-15585-2)
Supplement: Supplementary file 4 — Supplementary Tables [file 41467_2020_15585_MOESM4_ESM.xlsx]

## Sheet: Supplemental Table S1
Supplemental Table S1. Signature genes used to perform clustering analysis
Gene Symbol	mRNA accession	Class				Gene Symbol	Class
HK2	NM_000189	Group3				Aipl1	PB
ROBO1	NM_133631	Group3				Mios	PB
MFAP4	NM_001198695	Group3				Usp2	PB
MAB21L2	NM_006439	Group3				Slc12a2	PB
TSHZ3	NM_020856	Group3				Pik3r1	PB
ZFPM2	NM_012082	Group3				Kirrel2	PB
PCSK2	NM_002594	Group3				Lmod1	PB
CADM2	NM_001167674	Group3				Impg2	PB
PRICKLE2	NM_198859	Group3				Ahcyl2	PB
TTR	NM_000371	Group3				Col16a1	PB
TULP1	NM_003322	Group3				Prtg	PB
GNB3	NM_002075	Group3				Sema3f	PB
CACNA2D4	NM_172364	Group3				Ptpn13	PB
SAG	NM_000541	Group3				Mgat5	PB
SLC1A7	NM_006671	Group3				Lpcat2	PB
FSTL5	NM_020116	Group3				Ankrd33b	PB
ABCA4	NM_000350	Group3				Sox7	PB
RD3	NM_183059	Group3				Pgm2l1	PB
DMD	NM_000109	Group3				Fhod3	PB
USH2A	NM_206933	Group3				Mink1	PB
CABP5	NM_019855	Group3				Lhx4	PB
GPR98	NM_032119	Group3				Crx	PB
GNAT1	NM_144499	Group3				Pdc	PB
IMPG2	NM_016247	Group3				Cobl	PB
RASGRF2	NM_006909	Group3				Susd2	PB
RP1	NM_006269	Group3				Gnb3	PB
CACNA1A	NM_000068	Group4				Rcvrn	PB
LRRC7	NM_020794	Group4				Xist	PB
OTX2	NM_021728	Group4				Akap9	PB
ST18	NM_014682	Group4				Uvrag	PB
CHN2	NM_004067	Group4				Nlk	PB
SNCAIP	NM_005460	Group4				Nr2f6	PB
CTTNBP2	NM_033427	Group4				Robo2	PB
LGI1	NM_005097	Group4				Fmn2	PB
PYGM	NM_005609	Group4				Rp1l1	PB
CHL1	NM_006614	Group4				Efr3a	PB
CHRM3	NM_000740	Group4				Mpp2	PB
ODZ1	NM_001163278	Group4				Orai1	PB
ESRRG	NM_206594	Group4				Arid3a	PB
RPGRIP1	NM_020366	Group4				Ypel2	PB
SFRP1	NM_003012	SHH				Kcnh6	PB
ATOH1	NM_005172	SHH				Mid1	PB
PPP2R2C	NM_020416	SHH				Arfgef1	PB
GPR56	NM_201524	SHH				Myo5a	PB
GNG3	NM_012202	SHH				Fam184a	PB
SEMA6A	NM_020796	SHH				B4galt6	PB
MEIS1	NM_002398	SHH				Ccdc25	PB
BOC	NM_033254	SHH				Khdrbs3	SHH
CXCR4	NM_001008540	SHH				Cyyr1	SHH
SCG5	NM_001144757	SHH				Lrrn1	SHH
ROBO1	NM_133631	SHH				Nptx2	SHH
ANGPTL2	NM_012098	SHH				Aldh1a3	SHH
GRIA4	NM_000829	SHH				Nmu	SHH
MFAP4	NM_001198695	SHH				Fzd7	SHH
SATB2	NM_015265	SHH				Fat1	SHH
AKAP6	NM_004274	SHH				Pgbd5	SHH
TSPAN18	NM_130783	SHH				Prox1	SHH
POU3F2	NM_005604	SHH				Med30	SHH
HHIP	NM_022475	SHH				Igfbpl1	SHH
GPR85	NM_001146265	SHH				Hrk	SHH
NDST3	NM_004784	SHH				B3gnt5	SHH
SOX2	NM_003106	SHH				Bri3	SHH
RFTN2	NM_144629	SHH				Grasp	SHH
EBF2	NM_022659	SHH				Asap1	SHH
CYYR1	NM_052954	SHH				Gpm6a	SHH
GRIK3	NM_000831	SHH				Rnd3	SHH
NDP	NM_000266	SHH				Hoxa7	SHH
GLI3	NM_000168	SHH				Dzip1	SHH
SLC1A3	NM_004172	WNT				St8sia4	SHH
ALCAM	AA156721	WNT				Barhl1	SHH
EPHA3	AF213459	WNT				Dpm1	SHH
CDKN1C	N33167	WNT				Cnn3	SHH
TNC	NM_002160	WNT				Chml	SHH
ZMAT4	NM_024645	WNT				Pde10a	SHH
TPH1	AI350339	WNT				Cdk2ap1	SHH
						Hsd11b2	SHH
						B4galt5	SHH
						Metrn	SHH
						Aldh1l2	SHH
						Hsd17b11	SHH
						Fjx1	SHH
						Farp1	SHH
						Plin2	SHH
						Frmd4a	SHH
						Fam107b	SHH
						Mtap	SHH
						Prkd3	SHH
						Sox2	SHH
						Crtap	SHH
						Ntan1	SHH
						Arhgap21	SHH
						Diras1	SHH
						Cdk6	SHH
						Boc	SHH
						Gjc1	SHH

## Sheet: Supplemental Table S2
Supplemental Table S2. Ranking of drugs predicted to work against Rb/p53-deleted PBs
Rank	GWC100			GWC300			GWC500			GSEA 100			GSEA200			GSEA300
	Drug	Connectivity	P Value	Drug	Connectivity	P Value	Drug	Connectivity	P Value	Drug	Connectivity	P Value	Drug	Connectivity	P Value	Drug	Connectivity	P Value
1	pentamidine	-0.695729	0.001998	Prestwick-674	-0.597441	0.001998	Prestwick-674	-0.594768	0.0009995	mercaptopurine	-0.733595	0.0420383	MS-275	-0.65506	0.13411	MS-275	-0.73118	0.0535343
2	antimycin A	-0.662637	0.001998	pyrvinium	-0.592097	0.001998	alclometasone	-0.583548	0.0009995	MS-275	-0.55349	0.308152	W-13	-0.63911	0.120039	W-13	-0.58106	0.191582
3	puromycin	-0.656676	0.001998	pentamidine	-0.586269	0.001998	pyrvinium	-0.549275	0.0009995	pentamidine	-0.544955	0	CP-645525-01	-0.495865	0.00461234	4,5-dianilinophthalimide	-0.51228	0.301563
4	nortriptyline	-0.654532	0.001998	15-delta prostaglandin J2	-0.564791	0.001998	cloperastine	-0.538722	0.0009995	0297417-0002B	-0.544285	0.0189106	monobenzone	-0.493545	0	5109870	-0.49391	0
5	promazine	-0.633291	0.001998	spiperone	-0.559771	0.001998	15-delta prostaglandin J2	-0.536586	0.0009995	copper sulfate	-0.543425	0.00610814	0297417-0002B	-0.485145	0	monobenzone	-0.49327	0
6	norcyclobenzaprine	-0.628091	0.001998	puromycin	-0.54922	0.001998	nortriptyline	-0.526609	0.0009995	antimycin A	-0.5416	0	5109870	-0.478315	0	CP-645525-01	-0.47812	0
7	cloperastine	-0.62744	0.001998	thioridazine	-0.548704	0.001998	8-azaguanine	-0.523077	0.0009995	nortriptyline	-0.53796	0	antimycin A	-0.47804	0	0297417-0002B	-0.474095	0
8	15-delta prostaglandin J2	-0.626376	0.001998	nortriptyline	-0.545623	0.001998	clotrimazole	-0.520466	0.0009995	TTNPB	-0.52088	0.403282	copper sulfate	-0.474365	0.00427098	cloperastine	-0.455805	0
9	Prestwick-674	-0.624982	0.001998	cloperastine	-0.543405	0.001998	promazine	-0.513916	0.0009995	thapsigargin	-0.51275	0	spiperone	-0.46555	0	antimycin A	-0.446735	0
10	pyrvinium	-0.621003	0.001998	phenoxybenzamine	-0.541943	0.001998	spiperone	-0.513682	0.0009995	CP-645525-01	-0.51084	0.0167587	resveratrol	-0.457225	0	8-azaguanine	-0.44433	0
11	tretinoin	-0.620691	0.001998	8-azaguanine	-0.538506	0.001998	thioridazine	-0.511511	0.0009995	fluphenazine	-0.503285	0	capsaicin	-0.456835	0	0173570-0000	-0.442725	0
12	econazole	-0.61819	0.001998	gossypol	-0.536074	0.001998	gossypol	-0.504898	0.0009995	irinotecan	-0.498185	0.0403517	cloperastine	-0.45077	0	promazine	-0.4414	0
13	capsaicin	-0.618046	0.001998	promazine	-0.529521	0.001998	tetroquinone	-0.502054	0.002	0179445-0000	-0.49486	0	pentamidine	-0.45008	0	trifluridine	-0.43558	0
14	azacyclonol	-0.616902	0.001998	fluphenazine	-0.525974	0.001998	dirithromycin	-0.500363	0.0009995	promazine	-0.494665	0	nortriptyline	-0.44913	0	glibenclamide	-0.43399	0
15	amitriptyline	-0.614499	0.001998	clotrimazole	-0.525678	0.001998	0173570-0000	-0.497759	0.0009995	monobenzone	-0.493305	0	promazine	-0.44883	0	nortriptyline	-0.42956	0
16	prochlorperazine	-0.600029	0.001998	antimycin A	-0.525399	0.001998	prochlorperazine	-0.495664	0.0009995	mesalazine	-0.488785	0	ionomycin	-0.444855	0	fluphenazine	-0.428445	0
17	nifedipine	-0.595546	0.001998	trifluoperazine	-0.522745	0.001998	5109870	-0.493543	0.0009995	pioglitazone	-0.48709	0	8-azaguanine	-0.44348	0	clioquinol	-0.42599	0
18	spiperone	-0.591437	0.001998	dydrogesterone	-0.513824	0.01	fluphenazine	-0.492737	0.0009995	spiperone	-0.485925	0	zimeldine	-0.44203	0	SC-58125	-0.421295	0
19	8-azaguanine	-0.591003	0.001998	etacrynic acid	-0.513056	0.001998	trifluoperazine	-0.492401	0.0009995	4,5-dianilinophthalimide	-0.48538	0.578973	SC-58125	-0.44172	0	protriptyline	-0.42086	0
20	gossypol	-0.585423	0.001998	prochlorperazine	-0.512659	0.001998	phenoxybenzamine	-0.490186	0.0009995	BAS-012416453	-0.484015	0.0119339	mesalazine	-0.43762	0	prochlorperazine	-0.420595	0
21	mesalazine	-0.576982	0.001998	ionomycin	-0.510496	0.001998	azacyclonol	-0.48978	0.0009995	capsaicin	-0.48172	0	butoconazole	-0.434755	0	clomipramine	-0.419985	0
22	fluphenazine	-0.574158	0.001998	nifedipine	-0.500701	0.001998	nifedipine	-0.489426	0.0009995	prochlorperazine	-0.480495	0	pizotifen	-0.431275	0	amiodarone	-0.418225	0
23	trifluoperazine	-0.574048	0.001998	dirithromycin	-0.499425	0.001998	etacrynic acid	-0.489243	0.0009995	Prestwick-559	-0.476445	0	0179445-0000	-0.428105	0	PNU-0230031	-0.417595	0
24	mefloquine	-0.573278	0.001998	econazole	-0.499277	0.001998	antimycin A	-0.489162	0.0009995	abamectin	-0.476225	0	dirithromycin	-0.4262	0	pentamidine	-0.416345	0
25	thioridazine	-0.572462	0.001998	clomipramine	-0.495802	0.001998	clomipramine	-0.481886	0.0009995	chlorphenesin	-0.476025	0	glibenclamide	-0.42495	0	pyrvinium	-0.41547	0
26	acepromazine	-0.568826	0.001998	capsaicin	-0.495291	0.001998	glibenclamide	-0.478493	0.0009995	resveratrol	-0.474655	0	fluphenazine	-0.42356	0	pizotifen	-0.41542	0
27	deptropine	-0.567067	0.001998	tetroquinone	-0.495074	0.006	puromycin	-0.476538	0.0009995	deferoxamine	-0.474435	0	clioquinol	-0.420895	0	trifluoperazine	-0.41527	0
28	etacrynic acid	-0.56698	0.001998	chlorpromazine	-0.490997	0.001998	thioguanosine	-0.468311	0.0009995	zimeldine	-0.473795	0	trifluoperazine	-0.42052	0	resveratrol	-0.415175	0
29	beta-escin	-0.56598	0.001998	0173570-0000	-0.486889	0.001998	etoposide	-0.464143	0.0009995	cloperastine	-0.473585	0	norcyclobenzaprine	-0.4199	0	thioridazine	-0.414995	0
30	phenoxybenzamine	-0.565954	0.001998	thioguanosine	-0.486351	0.001998	capsaicin	-0.463407	0.0009995	pyrvinium	-0.473145	0	thapsigargin	-0.417435	0	butoconazole	-0.414635	0
31	clomipramine	-0.564171	0.001998	mefloquine	-0.484561	0.001998	ticarcillin	-0.461934	0.0009995	acepromazine	-0.46846	0	thioridazine	-0.41672	0	thioguanosine	-0.41163	0
32	fenofibrate	-0.559484	0.004	5109870	-0.484541	0.001998	chlorpromazine	-0.461075	0.0009995	tretinoin	-0.467465	0	amiodarone	-0.416525	0	capsaicin	-0.41135	0
33	abamectin	-0.556879	0.001998	azacyclonol	-0.484457	0.001998	chlorzoxazone	-0.460991	0.0009995	pseudopelletierine	-0.46703	0	chlorcyclizine	-0.414385	0	zimeldine	-0.41081	0
34	prenylamine	-0.553127	0.001998	mesalazine	-0.481885	0.001998	tonzonium bromide	-0.460822	0.0009995	ionomycin	-0.466015	0	bepridil	-0.413925	0	spiperone	-0.41068	0
35	niclosamide	-0.552955	0.001998	fluorometholone	-0.478826	0.001998	ionomycin	-0.460809	0.0009995	trifluoperazine	-0.4642	0	trifluridine	-0.412885	0	erastin	-0.408445	0
36	chlorpromazine	-0.551605	0.001998	0179445-0000	-0.475914	0.001998	dydrogesterone	-0.45675	0.024	8-azaguanine	-0.45962	0	chlorzoxazone	-0.41287	0	dirithromycin	-0.408445	0
37	ionomycin	-0.543549	0.001998	niclosamide	-0.475113	0.001998	norcyclobenzaprine	-0.453883	0.0009995	LM-1685	-0.45591	0.042917	menadione	-0.412265	0	famprofazone	-0.40616	0
38	5109870	-0.542295	0.001998	glibenclamide	-0.474733	0.001998	clioquinol	-0.453409	0.0009995	clioquinol	-0.45452	0	ticarcillin	-0.41154	0	fluspirilene	-0.405915	0
39	fluorometholone	-0.538958	0.001998	chlorcyclizine	-0.473224	0.001998	0179445-0000	-0.450274	0.0009995	norcyclobenzaprine	-0.453935	0	famprofazone	-0.4113	0	semustine	-0.40528	0
40	verapamil	-0.535479	0.001998	norcyclobenzaprine	-0.472873	0.001998	fluspirilene	-0.443396	0.0009995	verapamil	-0.45142	0	scriptaid	-0.411075	0.142158	etacrynic acid	-0.405085	0
41	0297417-0002B	-0.528737	0.001998	chlorzoxazone	-0.470735	0.001998	fluorometholone	-0.443292	0.0009995	reserpine	-0.45069	0	tonzonium bromide	-0.409485	0	nifedipine	-0.403805	0
42	isotretinoin	-0.527573	0.001998	abamectin	-0.470409	0.001998	pimozide	-0.441578	0.0009995	ipratropium bromide	-0.450665	0	verapamil	-0.4091	0	ionomycin	-0.40376	0
43	chlorphenesin	-0.523796	0.001998	prenylamine	-0.467108	0.001998	halcinonide	-0.44133	0.0009995	propafenone	-0.449775	0	chlorphenesin	-0.408555	0	15-delta prostaglandin J2	-0.40294	0
44	thioguanosine	-0.521622	0.001998	pimozide	-0.465975	0.001998	chlorcyclizine	-0.437151	0.0009995	prenylamine	-0.44908	0	halcinonide	-0.406615	0	tonzonium bromide	-0.400025	0
45	quinisocaine	-0.520265	0.001998	tonzonium bromide	-0.465503	0.001998	niclosamide	-0.436859	0.0009995	alimemazine	-0.448675	0	cyproheptadine	-0.40534	0	propafenone	-0.399005	0
46	deferoxamine	-0.51861	0.001998	tretinoin	-0.459617	0.001998	pentamidine	-0.435317	0.0009995	clomipramine	-0.448365	0	Prestwick-559	-0.40475	0	norcyclobenzaprine	-0.398455	0
47	felodipine	-0.517227	0.001998	troglitazone	-0.457571	0.001998	protriptyline	-0.434587	0.0009995	SC-58125	-0.44721	0.00400693	prenylamine	-0.404095	0	chlorcyclizine	-0.398315	0
48	chlorzoxazone	-0.516273	0.001998	5248896	-0.455218	0.001998	menadione	-0.428606	0.0009995	omeprazole	-0.447055	0	estriol	-0.40399	0	menadione	-0.39628	0
49	0173570-0000	-0.51566	0.001998	zimeldine	-0.454911	0.001998	butoconazole	-0.421799	0.0009995	nifedipine	-0.446475	0	alsterpaullone	-0.402845	0.0512893	tretinoin	-0.3947	0
50	propafenone	-0.512258	0.001998	trimipramine	-0.452226	0.001998	mesalazine	-0.420882	0.0009995	homochlorcyclizine	-0.443855	0	prochlorperazine	-0.401785	0	0179445-0000	-0.393875	0
51	hydrocotarnine	-0.512225	0.001998	halcinonide	-0.448262	0.001998	prenylamine	-0.418669	0.0009995	alsterpaullone	-0.443725	0.0749891	abamectin	-0.401335	0	copper sulfate	-0.393605	0.0231474
52	syrosingopine	-0.511886	0.001998	alimemazine	-0.447387	0.001998	trimipramine	-0.418472	0.0009995	estriol	-0.44154	0	propafenone	-0.40047	0	mesalazine	-0.392895	0
53	0179445-0000	-0.510849	0.001998	acepromazine	-0.447025	0.001998	verapamil	-0.417712	0.0009995	dirithromycin	-0.44127	0	pioglitazone	-0.39988	0	deptropine	-0.391395	0
54	pimozide	-0.508204	0.001998	fluspirilene	-0.44693	0.001998	mifepristone	-0.413719	0.0009995	berberine	-0.439185	0	fluspirilene	-0.39969	0	F0447-0125	-0.39137	0
55	alimemazine	-0.507192	0.001998	menadione	-0.446593	0.001998	reserpine	-0.410543	0.0009995	dipyridamole	-0.438465	0	protriptyline	-0.39911	0	STOCK1N-35215	-0.390325	0.0278485
56	nordihydroguaiaretic acid	-0.506586	0.001998	pizotifen	-0.445602	0.001998	troglitazone	-0.410042	0.0009995	BCB000039	-0.438415	0.0811563	acepromazine	-0.39849	0	prenylamine	-0.388925	0
57	prilocaine	-0.505897	0.014	betaxolol	-0.445019	0.001998	capsaicin	-0.409435	0.0009995	ethosuximide	-0.437155	0	tretinoin	-0.39632	0	scriptaid	-0.387615	0.0849958
58	berberine	-0.504554	0.001998	verapamil	-0.444105	0.001998	MS-275	-0.407399	0.0009995	clofibrate	-0.434935	0.641673	pimethixene	-0.396215	0	chlorphenesin	-0.387005	0
59	Prestwick-559	-0.503111	0.001998	estriol	-0.441196	0.001998	pizotifen	-0.407361	0.0009995	hydrocotarnine	-0.434485	0	norethisterone	-0.395705	0	bepridil	-0.386845	0
60	troglitazone	-0.500835	0.001998	fenofibrate	-0.437298	0.002	ciclosporin	-0.407329	0.0009995	tyrphostin AG-825	-0.433835	0.0568783	clotrimazole	-0.394775	0	chlorpromazine	-0.38672	0
61	butoconazole	-0.499562	0.001998	clioquinol	-0.436928	0.001998	mefloquine	-0.404775	0.0009995	ticarcillin	-0.43277	0	tyrphostin AG-1478	-0.394735	0	flupentixol	-0.386625	0
62	trimipramine	-0.497083	0.001998	mifepristone	-0.435272	0.001998	lobeline	-0.404576	0.0009995	bepridil	-0.43209	0	5155877	-0.39461	0	clotrimazole	-0.386125	0
63	fluspirilene	-0.495139	0.001998	0297417-0002B	-0.434656	0.001998	betaxolol	-0.404183	0.0009995	halcinonide	-0.43145	0	fluorometholone	-0.39435	0	ticarcillin	-0.385625	0
64	promethazine	-0.493217	0.001998	etoposide	-0.434239	0.001998	zimeldine	-0.403861	0.0009995	trifluridine	-0.4306	0	alexidine	-0.39307	0	medrysone	-0.385515	0
65	chlorcyclizine	-0.489387	0.001998	ticarcillin	-0.43241	0.001998	famprofazone	-0.401229	0.0009995	bromperidol	-0.427765	0	ciclosporin	-0.39285	0	azacyclonol	-0.38504	0
66	protriptyline	-0.487812	0.001998	amiodarone	-0.430666	0.001998	alimemazine	-0.400816	0.0009995	sulfametoxydiazine	-0.426535	0.000150226	betaxolol	-0.392695	0	hydrocotarnine	-0.384065	0
67	pioglitazone	-0.487622	0.001998	protriptyline	-0.428767	0.001998	cyproheptadine	-0.400435	0.0009995	protriptyline	-0.42572	0	AG-013608	-0.39192	0	acepromazine	-0.38305	0
68	estriol	-0.486873	0.001998	semustine	-0.428278	0.001998	propafenone	-0.400394	0.0009995	scriptaid	-0.425675	0.232384	hydrocotarnine	-0.39037	0	halcinonide	-0.38275	0
69	glibenclamide	-0.486865	0.001998	resveratrol	-0.425995	0.001998	abamectin	-0.400332	0.0009995	beta-escin	-0.425655	0	LM-1685	-0.390085	0.0471087	AG-012559	-0.381985	0.00240728
70	mifepristone	-0.486596	0.001998	ciclosporin	-0.423851	0.001998	deptropine	-0.399726	0.0009995	chlorzoxazone	-0.425605	0	clomipramine	-0.38896	0	Prestwick-674	-0.38089	0
71	clotrimazole	-0.486469	0.001998	cyproheptadine	-0.421925	0.001998	methylbenzethonium chloride	-0.397878	0.0009995	piperidolate	-0.425115	0	nifedipine	-0.388465	0	danazol	-0.37985	0
72	tracazolate	-0.484095	0.001998	bepridil	-0.421911	0.001998	thiostrepton	-0.396568	0.0009995	trimipramine	-0.42494	0	cycloserine	-0.3878	0	puromycin	-0.379695	0
73	piperidolate	-0.4834	0.001998	astemizole	-0.421467	0.001998	promethazine	-0.394928	0.0009995	famprofazone	-0.42488	0	dipyridamole	-0.38738	0	chlorzoxazone	-0.37888	0
74	epivincamine	-0.479308	0.001998	butoconazole	-0.421253	0.001998	bepridil	-0.392305	0.0009995	rifabutin	-0.424405	0	BAS-012416453	-0.38724	0.00984336	alimemazine	-0.37744	0
75	oxyphenbutazone	-0.479164	0.001998	felodipine	-0.421041	0.001998	berberine	-0.39169	0.0009995	mefloquine	-0.424	0	alimemazine	-0.38691	0	verapamil	-0.37514	0
76	equilin	-0.478796	0.001998	deptropine	-0.420861	0.001998	loperamide	-0.389867	0.0009995	amiodarone	-0.42362	0	rifabutin	-0.386675	0	sertaconazole	-0.374995	0
77	triamterene	-0.477934	0.002	MS-275	-0.420683	0.001998	resveratrol	-0.38972	0.0009995	cortisone	-0.4223	0.00231516	doxorubicin	-0.38604	0.00325267	nitrendipine	-0.374615	0
78	naftifine	-0.476382	0.001998	propafenone	-0.420563	0.001998	0297417-0002B	-0.389112	0.0009995	oxetacaine	-0.42052	0	fipexide	-0.38421	0	5194442	-0.372895	0
79	withaferin A	-0.475494	0.001998	hydrocotarnine	-0.419466	0.001998	acepromazine	-0.38819	0.0009995	cyproheptadine	-0.42029	0	1,4-chrysenequinone	-0.384085	0	BAS-012416453	-0.37144	0.0184694
80	dirithromycin	-0.47529	0.001998	CP-645525-01	-0.419361	0.001998	tretinoin	-0.387708	0.0009995	PF-00875133-00	-0.41966	0.126091	15-delta prostaglandin J2	-0.383788	0	pimozide	-0.370755	0
81	5248896	-0.474395	0.004	amitriptyline	-0.419204	0.001998	STOCK1N-35215	-0.387591	0.0009995	epivincamine	-0.418695	0	chlorpromazine	-0.3825	0	reserpine	-0.37019	0
82	colforsin	-0.474226	0.001998	berberine	-0.416993	0.001998	danazol	-0.386346	0.0009995	sertaconazole	-0.41841	0	econazole	-0.38122	0	dipyridamole	-0.369535	0
83	astemizole	-0.473634	0.001998	nordihydroguaiaretic acid	-0.416251	0.001998	medrysone	-0.385801	0.0009995	thioridazine	-0.41811	0	medrysone	-0.380895	0	fluorometholone	-0.36941	0
84	semustine	-0.473524	0.001998	pioglitazone	-0.415098	0.001998	withaferin A	-0.384406	0.0009995	norethisterone	-0.417765	0	reserpine	-0.38085	0	calmidazolium	-0.36883	0
85	tonzonium bromide	-0.470494	0.001998	lobeline	-0.414362	0.001998	CP-645525-01	-0.384293	0.0009995	puromycin	-0.417355	0	AG-012559	-0.380555	0.0189363	LM-1685	-0.368345	0.0400369
86	metergoline	-0.467846	0.001998	1,4-chrysenequinone	-0.413783	0.001998	amiodarone	-0.383982	0.0009995	raloxifene	-0.417255	0	TTNPB	-0.38007	0.842988	promethazine	-0.36732	0
87	luteolin	-0.466777	0.001998	rottlerin	-0.413245	0.001998	homochlorcyclizine	-0.381679	0.0009995	calmidazolium	-0.4155	0	atovaquone	-0.379965	0	AG-013608	-0.36728	0
88	etoposide	-0.46483	0.001998	reserpine	-0.412275	0.001998	fluocinonide	-0.381524	0.0009995	AG-013608	-0.415395	0.00173807	BCB000039	-0.379655	0.140267	midecamycin	-0.36631	0
89	pimethixene	-0.463185	0.001998	raloxifene	-0.409914	0.001998	semustine	-0.379745	0.0009995	luteolin	-0.41372	0	PNU-0293363	-0.37856	0.162482	metyrapone	-0.36567	0
90	raloxifene	-0.463106	0.001998	naftifine	-0.40933	0.001998	1,4-chrysenequinone	-0.377371	0.0009995	isotretinoin	-0.413305	0	F0447-0125	-0.37852	0	PNU-0293363	-0.36543	0.134963
91	piperacetazine	-0.46264	0.001998	isotretinoin	-0.409086	0.001998	estriol	-0.377266	0.0009995	clomifene	-0.41313	0	azacyclonol	-0.3785	0	quinisocaine	-0.365155	0
92	valproic acid	-0.462281	0.001998	withaferin A	-0.408826	0.001998	pimethixene	-0.376785	0.0009995	phenelzine	-0.413105	0	sulconazole	-0.378085	0	bupropion	-0.364605	0
93	resveratrol	-0.460517	0.001998	pimethixene	-0.40768	0.001998	quinisocaine	-0.37607	0.0009995	troglitazone	-0.41235	0	omeprazole	-0.37784	0	triamterene	-0.364305	0
94	CP-645525-01	-0.459754	0.001998	piperidolate	-0.406427	0.001998	pyrimethamine	-0.376011	0.0009995	chlorpromazine	-0.412195	0	methylbenzethonium chloride	-0.377345	0	pioglitazone	-0.36304	0
95	scriptaid	-0.45841	0.001998	promethazine	-0.404975	0.001998	oxyphenbutazone	-0.375953	0.0009995	5194442	-0.411485	0	berberine	-0.375935	0	norethisterone	-0.36266	0
96	loperamide	-0.458011	0.001998	prilocaine	-0.404353	0.004	astemizole	-0.374795	0.0009995	fipexide	-0.411125	0.000607455	rottlerin	-0.37544	0	berberine	-0.36227	0
97	azacitidine	-0.455124	0.001998	celastrol	-0.402782	0.001998	pioglitazone	-0.373595	0.0009995	doxorubicin	-0.411115	0.0209433	tracazolate	-0.37533	0	flunixin	-0.3618	0
98	apigenin	-0.453516	0.001998	methylbenzethonium chloride	-0.400403	0.001998	chlortetracycline	-0.372245	0.0009995	BW-B70C	-0.40952	0	troglitazone	-0.37504	0	abamectin	-0.36173	0
99	gliclazide	-0.450551	0.001998	alexidine	-0.399623	0.001998	felodipine	-0.369783	0.0009995	naftifine	-0.406815	0	bromperidol	-0.37374	0	betaxolol	-0.36133	0
100	rottlerin	-0.450288	0.001998	homochlorcyclizine	-0.399375	0.001998	amitriptyline	-0.369228	0.0009995	hydrastine hydrochloride	-0.40519	0.000415302	pimozide	-0.37282	0	ciclosporin	-0.36116	0
101	ticarcillin	-0.449375	0.002	thiostrepton	-0.399374	0.001998	hydrocotarnine	-0.367373	0.0009995	imipramine	-0.40429	0	raloxifene	-0.37255	0	Prestwick-559	-0.36092	0
102	oxetacaine	-0.448924	0.001998	parthenolide	-0.399194	0.001998	azacitidine	-0.366908	0.0009995	amitriptyline	-0.403705	0	danazol	-0.37234	0	methylbenzethonium chloride	-0.360355	0
103	reserpine	-0.447744	0.001998	quinisocaine	-0.397944	0.001998	PNU-0230031	-0.366432	0.0009995	acetohexamide	-0.403265	0.0014218	apigenin	-0.372235	0	5155877	-0.3602	0
104	zimeldine	-0.446114	0.001998	chlorphenesin	-0.39518	0.001998	rottlerin	-0.366204	0.0009995	nicergoline	-0.402935	0	mitoxantrone	-0.371505	0.00313094	cyproheptadine	-0.36004	0
105	bromperidol	-0.445471	0.001998	azacitidine	-0.39466	0.001998	deferoxamine	-0.363905	0.0009995	aconitine	-0.40285	0.00102279	griseofulvin	-0.371105	0	rottlerin	-0.35991	0
106	ketoconazole	-0.445468	0.004	medrysone	-0.393877	0.001998	nicergoline	-0.362373	0.0009995	alexidine	-0.40213	0.0109459	irinotecan	-0.370885	0.0493074	1,4-chrysenequinone	-0.359775	0
107	talampicillin	-0.444057	0.001998	STOCK1N-35215	-0.393648	0.001998	alexidine	-0.36205	0.0009995	piperlongumine	-0.40128	0.0154429	mefloquine	-0.37081	0	estriol	-0.3597	0
108	trichostatin A	-0.441008	0.001998	apigenin	-0.391064	0.001998	chlorhexidine	-0.361304	0.0009995	pentoxyverine	-0.400975	0	celastrol	-0.3708	0	piperidolate	-0.359185	0
109	pizotifen	-0.439829	0.001998	famprofazone	-0.388328	0.001998	erastin	-0.36093	0.0009995	NS-398	-0.400805	0.112701	deptropine	-0.36929	0	pyrimethamine	-0.358695	0
110	lobeline	-0.438434	0.001998	mebhydrolin	-0.387394	0.001998	ciclopirox	-0.360718	0.0009995	azacitidine	-0.400755	0	alverine	-0.369275	5.46825e-05	doxorubicin	-0.358235	0
111	bepridil	-0.43777	0.001998	loperamide	-0.38562	0.001998	celastrol	-0.359928	0.0009995	methylbenzethonium chloride	-0.40007	0	puromycin	-0.3691	0	alsterpaullone	-0.35719	0.0674322
112	MS-275	-0.437049	0.001998	norethisterone	-0.381324	0.001998	AG-013608	-0.359144	0.0009995	thioproperazine	-0.399595	0.00255247	piperidolate	-0.368555	0	oxyphenbutazone	-0.35676	0
113	beclometasone	-0.436008	0.001998	monensin	-0.380741	0.001998	nordihydroguaiaretic acid	-0.358601	0.0009995	trichostatin A	-0.398305	0	piperlongumine	-0.36808	0	deferoxamine	-0.356495	0
114	ampyrone	-0.435886	0.001998	oxyphenbutazone	-0.380558	0.001998	ajmaline	-0.35708	0.0009995	quinisocaine	-0.39745	0	PNU-0251126	-0.368015	0	ethosuximide	-0.35621	0
115	rifabutin	-0.432107	0.001998	lomustine	-0.379824	0.001998	apigenin	-0.356577	0.0009995	canavanine	-0.397355	0.00211691	STOCK1N-35215	-0.36766	0.150891	trichostatin A	-0.355825	0
116	PNU-0230031	-0.43193	0.001998	triamterene	-0.379607	0.001998	clomifene	-0.356475	0.0009995	metergoline	-0.396425	0	chlorhexidine	-0.36761	0	tropicamide	-0.355645	0
117	cyproheptadine	-0.429036	0.001998	chlorhexidine	-0.376459	0.001998	chlorphenesin	-0.353702	0.0009995	meropenem	-0.39609	0.0023443	colforsin	-0.36714	0	alexidine	-0.355105	0
118	parthenolide	-0.428455	0.001998	valproic acid	-0.376265	0.001998	dipyridamole	-0.351482	0.0009995	meclofenoxate	-0.39526	0.000528393	5707885	-0.36685	0	alverine	-0.35445	0
119	orphenadrine	-0.428121	0.001998	danazol	-0.375743	0.001998	metyrapone	-0.350095	0.0009995	midecamycin	-0.39524	0	isotretinoin	-0.366485	0	pimethixene	-0.35424	0
120	halcinonide	-0.427529	0.014	alclometasone	-0.375394	0.088	naftifine	-0.348774	0.0009995	anisomycin	-0.392235	0.0272767	clomifene	-0.36532	0	cycloserine	-0.35418	0
121	tyrphostin AG-825	-0.427245	0.001998	sulconazole	-0.375289	0.001998	triamterene	-0.348236	0.0009995	camptothecin	-0.39219	0.00866109	trimipramine	-0.36526	0	PNU-0251126	-0.354005	0
122	acetohexamide	-0.426668	0.001998	rifabutin	-0.3749	0.001998	clindamycin	-0.347936	0.0009995	betaxolol	-0.39047	0.00213513	5224221	-0.365125	0	6-bromoindirubin-3'-oxime	-0.353645	0
123	metixene	-0.42655	0.002	epivincamine	-0.374793	0.001998	flupentixol	-0.347786	0.0009995	cefixime	-0.39018	0.00198497	0175029-0000	-0.36505	0	etamsylate	-0.35272	0
124	ethosuximide	-0.426009	0.001998	tracazolate	-0.3747	0.001998	raloxifene	-0.346799	0.0009995	HC toxin	-0.38968	0.0414861	promethazine	-0.3646	0	chlortetracycline	-0.35256	0
125	chlorhexidine	-0.42448	0.001998	trichostatin A	-0.373909	0.001998	5248896	-0.346427	0.005	repaglinide	-0.38945	0.00396963	BW-B70C	-0.364545	0	apigenin	-0.352415	0
126	famprofazone	-0.423996	0.001998	scriptaid	-0.371452	0.001998	monensin	-0.345758	0.0009995	tonzonium bromide	-0.38928	0	amitriptyline	-0.36317	0	clomifene	-0.35239	0
127	5224221	-0.423968	0.001998	5707885	-0.371319	0.001998	metixene	-0.345361	0.0009995	glibenclamide	-0.389045	0	ampyrone	-0.363005	0	atovaquone	-0.352295	0
128	norethisterone	-0.420848	0.002	Prestwick-559	-0.369866	0.001998	irinotecan	-0.344337	0.0009995	tranylcypromine	-0.38835	0	trichostatin A	-0.36237	0	mefloquine	-0.35178	0
129	phenelzine	-0.417409	0.001998	colforsin	-0.369139	0.001998	sulconazole	-0.344163	0.0009995	pimethixene	-0.388215	0	pentoxyverine	-0.36183	0	amoxapine	-0.35126	0
130	ipratropium bromide	-0.417152	0.001998	5224221	-0.368894	0.001998	maprotiline	-0.343671	0.0009995	benzbromarone	-0.388025	0.0068535	triamterene	-0.361755	0	fipexide	-0.351115	0
131	racecadotril	-0.416495	0.001998	sanguinarine	-0.367188	0.001998	piperidolate	-0.341159	0.0009995	medrysone	-0.3875	0	meclofenoxate	-0.36014	0	camptothecin	-0.350585	0
132	clioquinol	-0.416307	0.001998	ajmaline	-0.366275	0.001998	butein	-0.341032	0.0009995	5224221	-0.38722	0	deferoxamine	-0.359825	0	tracazolate	-0.350205	0
133	nicergoline	-0.415085	0.001998	dipyridamole	-0.366182	0.001998	nitrendipine	-0.339719	0.0009995	rescinnamine	-0.387155	0	laudanosine	-0.3598	0	mitoxantrone	-0.347835	0.00246984
134	ivermectin	-0.414598	0.002	perphenazine	-0.365875	0.001998	cortisone	-0.338836	0.0009995	levonorgestrel	-0.386055	0.00244397	sertaconazole	-0.359645	0	levonorgestrel	-0.347445	0
135	ellipticine	-0.414048	0.001998	ampyrone	-0.365828	0.001998	sertaconazole	-0.337165	0.0009995	syrosingopine	-0.386	0	levonorgestrel	-0.35891	0	omeprazole	-0.347435	0
136	atovaquone	-0.413985	0.001998	butein	-0.364686	0.001998	prilocaine	-0.336863	0.003	alverine	-0.38581	0	sanguinarine	-0.35884	0	meclofenoxate	-0.34713	0
137	menadione	-0.413779	0.001998	pyrimethamine	-0.362909	0.001998	ampyrone	-0.333067	0.0009995	kaempferol	-0.385565	0	flupentixol	-0.35851	0	amitriptyline	-0.34709	0
138	sanguinarine	-0.412844	0.001998	luteolin	-0.361505	0.001998	amoxapine	-0.331625	0.0009995	azacyclonol	-0.385185	0	valproic acid	-0.35784	0	0175029-0000	-0.346525	0
139	sulconazole	-0.412531	0.002	deferoxamine	-0.360461	0.001998	monobenzone	-0.331168	0.0009995	rottlerin	-0.385065	0	propylthiouracil	-0.35784	0	loperamide	-0.345675	0
140	homochlorcyclizine	-0.412328	0.001998	erastin	-0.360098	0.001998	calmidazolium	-0.330211	0.0009995	chlorprothixene	-0.383745	0	tolfenamic acid	-0.35751	0	repaglinide	-0.345665	0
141	Prestwick-685	-0.412231	0.001998	metixene	-0.360062	0.001998	epivincamine	-0.330052	0.0009995	ampyrone	-0.38294	0.00096408	lobeline	-0.35741	0	epivincamine	-0.345255	0
142	flufenamic acid	-0.412166	0.001998	AG-013608	-0.359195	0.001998	acacetin	-0.327752	0.0009995	latamoxef	-0.38241	0.000474329	midecamycin	-0.35659	0	ipratropium bromide	-0.344985	0
143	nifuroxazide	-0.411121	0.001998	beta-escin	-0.358217	0.001998	fenofibrate	-0.327674	0.031	felodipine	-0.382255	0	vorinostat	-0.35641	0	chlorhexidine	-0.344915	0
144	lomustine	-0.411005	0.001998	PNU-0230031	-0.358073	0.001998	Prestwick-559	-0.327641	0.0009995	xylazine	-0.38092	0.00555139	Prestwick-674	-0.35581	0	lomustine	-0.34365	0
145	alexidine	-0.410443	0.001998	meclofenoxate	-0.35794	0.001998	SC-58125	-0.32659	0.0009995	fluorometholone	-0.380705	0	cyproterone	-0.35574	0	lobeline	-0.34296	0
146	vorinostat	-0.407647	0.001998	clomifene	-0.357318	0.001998	methotrexate	-0.324378	0.0009995	acacetin	-0.380125	0	pararosaniline	-0.355435	0	griseofulvin	-0.3429	0
147	clomifene	-0.407487	0.001998	maprotiline	-0.355602	0.001998	ethoxyquin	-0.324198	0.0009995	5211181	-0.379325	0.00408969	chlortetracycline	-0.354105	0	trimipramine	-0.342625	0
148	oxaprozin	-0.406304	0.001998	metergoline	-0.354777	0.001998	norethisterone	-0.322757	0.0009995	5279552	-0.378715	0	cortisone	-0.353745	0	sulconazole	-0.34261	0
149	pseudopelletierine	-0.40379	0.001998	acacetin	-0.353855	0.001998	clopamide	-0.322403	0.0009995	tracazolate	-0.377815	0.00575781	H-7	-0.353245	0.122972	canavanine	-0.3424	0
150	acacetin	-0.40306	0.001998	clindamycin	-0.353117	0.001998	luteolin	-0.318667	0.0009995	glimepiride	-0.3778	0.0110758	ethosuximide	-0.3524	0	5279552	-0.34209	0
151	methylbenzethonium chloride	-0.402593	0.001998	nifuroxazide	-0.352432	0.001998	scriptaid	-0.318262	0.0009995	pargyline	-0.377555	0.00381112	amoxapine	-0.35203	0	5248896	-0.341595	0
152	STOCK1N-35215	-0.40057	0.001998	cycloserine	-0.351376	0.001998	lomustine	-0.317815	0.0009995	orphenadrine	-0.377405	0	repaglinide	-0.34965	0	felodipine	-0.34066	0
153	proadifen	-0.400398	0.001998	cortisone	-0.350954	0.001998	repaglinide	-0.317438	0.0009995	Prestwick-674	-0.377315	0.0102819	luteolin	-0.349145	0	laudanosine	-0.340535	0
154	levomepromazine	-0.398897	0.002	metyrapone	-0.350382	0.001998	F0447-0125	-0.31743	0.0009995	vorinostat	-0.376705	0.0328838	phthalylsulfathiazole	-0.34767	0.000283156	rimexolone	-0.340005	0
155	methylprednisolone	-0.398709	0.001998	piperlongumine	-0.35002	0.001998	sulfasalazine	-0.315823	0.007	16-phenyltetranorprostaglandin E2	-0.376005	0.0521081	acacetin	-0.347155	0	ganciclovir	-0.339195	0
156	ciclosporin	-0.398131	0.001998	omeprazole	-0.348361	0.001998	trichostatin A	-0.315506	0.0009995	propylthiouracil	-0.37584	0.0071293	calmidazolium	-0.346995	0	vorinostat	-0.338855	0
157	thiostrepton	-0.396527	0.001998	F0447-0125	-0.347875	0.001998	levomepromazine	-0.315449	0.0009995	5248896	-0.37558	0.00967319	bisacodyl	-0.346715	0	5253409	-0.33882	0
158	napelline	-0.396001	0.002	ivermectin	-0.347275	0.001998	piperlongumine	-0.315432	0.0009995	atovaquone	-0.37529	0.00801865	0316684-0000	-0.34619	0.0195062	nicergoline	-0.33855	0
159	irinotecan	-0.395522	0.001998	chlortetracycline	-0.346858	0.001998	tracazolate	-0.315357	0.0009995	cyproterone	-0.375215	0.00411896	STOCK1N-35696	-0.34601	0.806532	PF-00539758-00	-0.338	0
160	pyrimethamine	-0.395097	0.001998	syrosingopine	-0.344171	0.001998	cycloserine	-0.314323	0.0009995	STOCK1N-35696	-0.37457	0.771121	felodipine	-0.346	0	naftifine	-0.33786	0
161	piperlongumine	-0.394363	0.001998	pseudopelletierine	-0.344101	0.001998	0175029-0000	-0.314163	0.0009995	carmustine	-0.374495	0.237187	nitrendipine	-0.34512	0	troglitazone	-0.33772	0
162	chrysin	-0.393037	0.001998	nicergoline	-0.343343	0.001998	ipratropium bromide	-0.313258	0.0009995	fenspiride	-0.373505	0.0081119	aminocaproic acid	-0.3443	0	beta-escin	-0.33716	0
163	1,4-chrysenequinone	-0.392879	0.001998	equilin	-0.342932	0.001998	perphenazine	-0.312945	0.0009995	CP-944629	-0.37282	0.0697181	ajmaline	-0.34381	0	luteolin	-0.337035	0
164	dydrogesterone	-0.39277	0.1	levonorgestrel	-0.342738	0.001998	omeprazole	-0.312102	0.0009995	mitoxantrone	-0.37117	0.0460065	oxetacaine	-0.34307	0	benperidol	-0.336885	0
165	5707885	-0.391529	0.001998	levomepromazine	-0.340437	0.001998	doxorubicin	-0.312008	0.0009995	ajmaline	-0.370995	0.000946775	equilin	-0.34218	0	BCB000039	-0.33666	0.142954
166	hyoscyamine	-0.391313	0.001998	isoconazole	-0.338213	0.001998	parthenolide	-0.311865	0.0009995	proadifen	-0.370775	0	5248896	-0.34218	0	bisacodyl	-0.336115	0
167	clozapine	-0.389281	0.001998	irinotecan	-0.338159	0.001998	camptothecin	-0.311653	0.0009995	laudanosine	-0.370655	0	GW-8510	-0.34153	0.0155213	blebbistatin	-0.33605	0
168	mercaptopurine	-0.386848	0.01	sertaconazole	-0.336475	0.001998	Prestwick-685	-0.311562	0.0009995	pridinol	-0.37064	0.0106573	canavanine	-0.341495	0.000282541	azacitidine	-0.335945	0
169	nitrendipine	-0.38558	0.002	calmidazolium	-0.334763	0.001998	ellipticine	-0.311318	0.0009995	lobeline	-0.36948	0.000362157	PF-00875133-00	-0.341365	0.193864	niridazole	-0.33591	5.43257e-05
170	thioproperazine	-0.385326	0.002	griseofulvin	-0.334373	0.001998	bisacodyl	-0.310495	0.0009995	nordihydroguaiaretic acid	-0.36913	0	6-bromoindirubin-3'-oxime	-0.339	0	propylthiouracil	-0.33521	0
171	dipyridamole	-0.385063	0.004	vorinostat	-0.334262	0.001998	levonorgestrel	-0.309822	0.0009995	PNU-0293363	-0.36892	0.323131	flunixin	-0.338955	0	pararosaniline	-0.335205	0
172	monensin	-0.384782	0.001998	ellipticine	-0.333389	0.001998	metergoline	-0.309551	0.0009995	pararosaniline	-0.368655	0.0154563	tropicamide	-0.338725	0.00131411	cortisone	-0.334725	0
173	midecamycin	-0.384772	0.001998	Prestwick-685	-0.333086	0.001998	meclofenoxate	-0.309355	0.0009995	chlortetracycline	-0.368595	0.00553089	pseudopelletierine	-0.338665	0	celastrol	-0.334435	0
174	estradiol	-0.3845	0.001998	doxorubicin	-0.332893	0.001998	sanguinarine	-0.309057	0.0009995	cycloserine	-0.368475	0.0152071	5279552	-0.338595	0	mifepristone	-0.33429	0
175	ebselen	-0.384103	0.002	nitrendipine	-0.332379	0.001998	pseudopelletierine	-0.308275	0.0009995	chlorhexidine	-0.368385	0.00223638	BCB000038	-0.3372	0.0223197	xylazine	-0.33425	0
176	maprotiline	-0.383177	0.001998	ciclopirox	-0.332285	0.001998	isotretinoin	-0.306827	0.0009995	nitrendipine	-0.3682	0	ipratropium bromide	-0.33675	0	glimepiride	-0.333775	0
177	dosulepin	-0.381242	0.001998	talampicillin	-0.332085	0.001998	valproic acid	-0.306432	0.0009995	methylprednisolone	-0.367785	0	epivincamine	-0.336625	0	napelline	-0.33377	0
178	5253409	-0.380252	0.014	flupentixol	-0.330912	0.001998	colforsin	-0.305416	0.0009995	BCB000038	-0.36722	0.0663616	enilconazole	-0.3366	0	trimethylcolchicinic acid	-0.333345	0
179	miconazole	-0.378166	0.001998	fluocinonide	-0.330642	0.004	fipexide	-0.305371	0.0009995	tolfenamic acid	-0.36718	0.0148232	loperamide	-0.33633	0	phthalylsulfathiazole	-0.332485	0
180	amodiaquine	-0.377365	0.006	5155877	-0.330231	0.001998	beta-escin	-0.304834	0.0009995	phenazopyridine	-0.366235	0	HC toxin	-0.33617	0.0240259	raloxifene	-0.33226	0
181	cefixime	-0.377352	0.001998	atovaquone	-0.329647	0.001998	midecamycin	-0.302881	0.0009995	CP-319743	-0.365515	0.0545334	glimepiride	-0.33605	0	cotinine	-0.331445	0
182	bisacodyl	-0.376936	0.001998	bisacodyl	-0.329465	0.001998	5707885	-0.302693	0.0009995	fendiline	-0.365005	0	tetroquinone	-0.335995	0	bromperidol	-0.33056	0
183	omeprazole	-0.374452	0.001998	ethoxyquin	-0.32775	0.001998	laudanosine	-0.302658	0.0009995	0316684-0000	-0.36439	0.102034	5194442	-0.33452	0	cyproterone	-0.330125	0
184	celastrol	-0.373902	0.001998	repaglinide	-0.327499	0.001998	atovaquone	-0.302156	0.0009995	naftidrofuryl	-0.36432	0.0110006	trioxysalen	-0.334185	0	ethoxyquin	-0.329675	0
185	pargyline	-0.373431	0.001998	SC-58125	-0.326597	0.001998	cimetidine	-0.301061	0.0009995	suramin sodium	-0.36364	0.0325469	rolitetracycline	-0.33374	0	phenformin	-0.328205	0
186	BW-B70C	-0.372972	0.002	mianserin	-0.326138	0.001998	5224221	-0.301046	0.0009995	nimesulide	-0.36287	0	Prestwick-685	-0.331505	0.00294588	GW-8510	-0.327785	0
187	amiodarone	-0.371708	0.001998	oxetacaine	-0.325914	0.001998	5155877	-0.300981	0.0009995	staurosporine	-0.362805	0.256427	ellipticine	-0.33076	0	5211181	-0.327715	0
188	griseofulvin	-0.37046	0.001998	midecamycin	-0.325005	0.001998	talampicillin	-0.300128	0.0009995	perhexiline	-0.362775	0	xylazine	-0.32992	0.00268545	ajmaline	-0.327585	0
189	propofol	-0.370197	0.072	4,5-dianilinophthalimide	-0.32389	0.001998	thiethylperazine	-0.299114	0.0009995	SR-95531	-0.362515	0.00659661	latamoxef	-0.329845	0	roxithromycin	-0.32746	0
190	fendiline	-0.367271	0.001998	enilconazole	-0.323842	0.001998	xylazine	-0.298289	0.0009995	eticlopride	-0.36227	0	pargyline	-0.32962	0.00202145	rifabutin	-0.32744	0
191	blebbistatin	-0.366824	0.002	ethosuximide	-0.320377	0.001998	ethosuximide	-0.297885	0.0009995	xylometazoline	-0.361025	0.0125268	risperidone	-0.32837	0	Prestwick-685	-0.32703	0
192	clindamycin	-0.3662	0.001998	0175029-0000	-0.319973	0.001998	syrosingopine	-0.297621	0.0009995	piperacetazine	-0.36083	0	flucytosine	-0.327205	0	esculetin	-0.326775	0
193	myricetin	-0.365913	0.001998	ipratropium bromide	-0.318726	0.001998	chlorprothixene	-0.296989	0.0009995	ikarugamycin	-0.360735	0	hydrastine hydrochloride	-0.327085	0.00445845	valproic acid	-0.32592	0
194	danazol	-0.365133	0.001998	fipexide	-0.318112	0.001998	4,5-dianilinophthalimide	-0.295804	0.0009995	budesonide	-0.36054	0.0133244	novobiocin	-0.326805	0	fluocinonide	-0.32567	0
195	perphenazine	-0.365107	0.002	5279552	-0.317814	0.001998	flunixin	-0.295655	0.0009995	flucytosine	-0.36043	0	etamsylate	-0.326775	0	0316684-0000	-0.324765	0.0108692
196	CP-690334-01	-0.364125	0.001998	cisapride	-0.317173	0.02	isoconazole	-0.295491	0.0009995	5255229	-0.36009	0.009463	rimexolone	-0.326315	0.00279841	BCB000038	-0.32437	0.0040211
197	fluocinonide	-0.363145	0.02	laudanosine	-0.315138	0.001998	propylthiouracil	-0.294531	0.0009995	tyloxapol	-0.35981	0.0200489	esculetin	-0.32552	0	dequalinium chloride	-0.322585	0
198	flupentixol	-0.362993	0.001998	amoxapine	-0.314366	0.001998	flutamide	-0.294019	0.0009995	esculetin	-0.35932	0	H-89	-0.32496	0.205685	chlorprothixene	-0.322505	0
199	labetalol	-0.362629	0.001998	cyproterone	-0.313693	0.001998	clozapine	-0.293899	0.0009995	scopolamine N-oxide	-0.358825	0.0208909	cefixime	-0.32427	0.00419569	mephenesin	-0.32148	0
200	thiethylperazine	-0.361467	0.002	MG-262	-0.312046	0.001998	cyproterone	-0.293892	0.0009995	sanguinarine	-0.35857	0.0305287	aconitine	-0.32397	0	ampyrone	-0.32144	0
201	alclometasone	-0.358937	0.09	orphenadrine	-0.310806	0.001998	5279552	-0.293065	0.0009995	danazol	-0.357975	0	napelline	-0.32345	0.00269996	pseudopelletierine	-0.320935	0
202	metaraminol	-0.35866	0.001998	latamoxef	-0.310573	0.001998	griseofulvin	-0.292911	0.0009995	H-7	-0.357935	0.340404	niridazole	-0.32333	0	H-7	-0.320745	0.169953
203	meclofenoxate	-0.358167	0.002	flutamide	-0.309454	0.001998	chrysin	-0.291419	0.0009995	saquinavir	-0.35742	0	staurosporine	-0.32328	0.13258	clobetasol	-0.32053	0
204	noretynodrel	-0.358145	0.001998	docosahexaenoic acid ethyl ester	-0.309303	0.001998	anisomycin	-0.290977	0.0009995	valproic acid	-0.35734	0.0166387	clobetasol	-0.323275	0	isotretinoin	-0.32019	0
205	sertaconazole	-0.356349	0.001998	thapsigargin	-0.308987	0.001998	rifabutin	-0.289513	0.0009995	dihydroergocristine	-0.357175	0.00724366	ursolic acid	-0.32323	0	tolfenamic acid	-0.319945	0
206	16-phenyltetranorprostaglandin E2	-0.355489	0.001998	chlorprothixene	-0.308593	0.001998	orphenadrine	-0.289183	0.0009995	amoxapine	-0.356825	0	eticlopride	-0.322715	0	cimetidine	-0.319725	0
207	enilconazole	-0.355282	0.001998	monobenzone	-0.308524	0.001998	clemizole	-0.287656	0.0009995	napelline	-0.35645	0.0080416	bupropion	-0.322705	0	chloropyramine	-0.318995	0
208	zidovudine	-0.355224	0.001998	camptothecin	-0.308407	0.001998	nomegestrol	-0.286965	0.071	dosulepin	-0.355205	0.0094058	S-propranolol	-0.32244	0.00210646	kaempferol	-0.318775	0
209	triflupromazine	-0.354643	0.001998	clozapine	-0.308281	0.001998	oxetacaine	-0.286724	0.0009995	rimexolone	-0.354515	0.016492	thiethylperazine	-0.32128	0	clopamide	-0.31851	0
210	medrysone	-0.353143	0.001998	primaquine	-0.306583	0.001998	primaquine	-0.286719	0.0009995	sulfasalazine	-0.353915	0.0411205	nordihydroguaiaretic acid	-0.32121	0	piperlongumine	-0.31743	0
211	tetroquinone	-0.351962	0.154	chrysin	-0.30636	0.001998	nifuroxazide	-0.28618	0.0009995	bisacodyl	-0.3537	0.0148519	5253409	-0.321125	0	gliclazide	-0.31625	0
212	chlorprothixene	-0.351771	0.001998	propylthiouracil	-0.30612	0.001998	vorinostat	-0.285152	0.0009995	STOCK1N-35215	-0.353365	0.286484	6-benzylaminopurine	-0.32083	0.00200621	oxetacaine	-0.315915	0
213	erastin	-0.351408	0.001998	fendiline	-0.305837	0.001998	ivermectin	-0.282931	0.0009995	griseofulvin	-0.353345	0.031831	flutamide	-0.320725	0	aminocaproic acid	-0.31586	0
214	primaquine	-0.350039	0.001998	thiethylperazine	-0.303301	0.001998	mianserin	-0.28241	0.0009995	thiethylperazine	-0.35303	0.0185527	cotinine	-0.320285	0	tyrphostin AG-1478	-0.3153	0
215	5279552	-0.349847	0.001998	anisomycin	-0.301764	0.001998	bupropion	-0.279954	0.0009995	orlistat	-0.35267	0.0977052	clopamide	-0.31995	0	ikarugamycin	-0.314895	0
216	glimepiride	-0.349721	0.001998	pargyline	-0.301763	0.001998	cotinine	-0.277133	0.0009995	racecadotril	-0.35264	0.0117444	azacitidine	-0.319829	0	perphenazine	-0.314095	0
217	4,5-dianilinophthalimide	-0.348313	0.001998	flunixin	-0.299978	0.001998	MG-262	-0.276912	0.0009995	flufenamic acid	-0.35143	0.0180063	chlorprothixene	-0.31961	0	CP-944629	-0.313385	0
218	flunixin	-0.348268	0.002	methotrexate	-0.299508	0.001998	tiabendazole	-0.276329	0.0009995	enilconazole	-0.351185	0.025203	dicloxacillin	-0.3196	0	ramipril	-0.31315	0.000741854
219	phenformin	-0.348126	0.001998	beclometasone	-0.296799	0.001998	meclozine	-0.274409	0.0009995	cotinine	-0.351035	0.0108942	benzbromarone	-0.319435	0.00573318	maprotiline	-0.31314	0
220	laudanosine	-0.346383	0.002	pentoxyverine	-0.296011	0.001998	beclometasone	-0.273582	0.0009995	sulconazole	-0.350785	0	ganciclovir	-0.319095	0	latamoxef	-0.313035	0
221	ajmaline	-0.345984	0.001998	mometasone	-0.295789	0.001998	quercetin	-0.272003	0.0009995	cyclopentolate	-0.35072	0.031001	kaempferol	-0.31867	0	risperidone	-0.312565	0
222	pentoxyverine	-0.345324	0.002	tyrphostin AG-1478	-0.294554	0.001998	mometasone	-0.271136	0.0009995	hyoscyamine	-0.348475	0.0250907	saquinavir	-0.31815	0	sulfamethoxypyridazine	-0.311905	0
223	GW-8510	-0.344947	0.001998	tiabendazole	-0.293058	0.004	phenazopyridine	-0.270879	0.0009995	blebbistatin	-0.34837	0.0333511	diclofenac	-0.31805	0.00784492	6-benzylaminopurine	-0.31152	0
224	calmidazolium	-0.3444	0.002	terfenadine	-0.293009	0.001998	saquinavir	-0.268935	0.0009995	clindamycin	-0.34809	0.0032338	ethoxyquin	-0.317765	0	levomepromazine	-0.311465	0
225	imipramine	-0.342928	0.002	cotinine	-0.292768	0.001998	bromperidol	-0.265283	0.0009995	flunixin	-0.34801	0.0132953	metronidazole	-0.317275	0	enilconazole	-0.309565	0
226	flutamide	-0.342255	0.004	myricetin	-0.291884	0.001998	benperidol	-0.264371	0.0009995	tetracaine	-0.346975	0.0229704	oxprenolol	-0.31605	0.00504073	dicloxacillin	-0.30884	0
227	5194442	-0.341689	0.002	GW-8510	-0.291362	0.001998	6-bromoindirubin-3'-oxime	-0.264267	0.0009995	tetrandrine	-0.346595	0	imipramine	-0.316025	0	tetrandrine	-0.308665	0
228	thapsigargin	-0.340846	0.001998	cimetidine	-0.290971	0.001998	thioproperazine	-0.263727	0.0009995	etamivan	-0.346305	0.0281393	0225151-0000	-0.31584	0.317009	flufenamic acid	-0.308465	0
229	rosiglitazone	-0.340282	0.002	quercetin	-0.289958	0.001998	rimexolone	-0.263434	0.0009995	fluvastatin	-0.346125	0.0072311	perhexiline	-0.315775	0	HC toxin	-0.308355	0.0337423
230	gabapentin	-0.339787	0.072	hyoscyamine	-0.288154	0.001998	thapsigargin	-0.263338	0.0009995	alpha-estradiol	-0.34549	0.0101704	ramipril	-0.31548	0	phenazopyridine	-0.30814	0
231	F0447-0125	-0.339461	0.001998	clopamide	-0.288079	0.001998	latamoxef	-0.262879	0.0009995	cicloheximide	-0.345415	0.309412	maprotiline	-0.314195	0	valdecoxib	-0.307315	0.0408687
232	profenamine	-0.335469	0.002	meclozine	-0.28722	0.001998	simvastatin	-0.262463	0.0009995	labetalol	-0.344705	0.0301776	tetrandrine	-0.313125	0	diclofenac	-0.305655	0
233	chlorambucil	-0.334588	0.001998	perhexiline	-0.286363	0.001998	pentoxyverine	-0.262043	0.0009995	vinpocetine	-0.344295	0.0232121	primaquine	-0.311695	0	drofenine	-0.3055	0
234	oxprenolol	-0.334544	0.006	valinomycin	-0.286225	0.001998	cisapride	-0.261786	0.039	Prestwick-685	-0.34385	0.0417474	5211181	-0.310275	0.00724611	ellipticine	-0.305315	0
235	chlortetracycline	-0.333958	0.001998	BW-B70C	-0.286056	0.001998	lasalocid	-0.26139	0.0009995	Prestwick-860	-0.34357	0.0295543	fenspiride	-0.309455	0.00303308	metergoline	-0.305255	0
236	oxybutynin	-0.333812	0.006	amodiaquine	-0.282486	0.001998	phthalylsulfathiazole	-0.260436	0.0009995	mycophenolic acid	-0.343385	0	rescinnamine	-0.309035	0	saquinavir	-0.304775	0
237	doxorubicin	-0.333658	0.001998	phenazopyridine	-0.281889	0.001998	gliclazide	-0.260046	0.0009995	phenformin	-0.34111	0.0220265	sulfasalazine	-0.308395	0.0304075	primaquine	-0.30421	0
238	cortisone	-0.333623	0.001998	blebbistatin	-0.281545	0.001998	BCB000039	-0.259793	0.0009995	beclometasone	-0.34046	0.0112365	noretynodrel	-0.30801	0.00613753	ronidazole	-0.303885	0
239	fenspiride	-0.333161	0.001998	cefixime	-0.281317	0.001998	perhexiline	-0.259327	0.0009995	novobiocin	-0.34001	0.0506723	5286656	-0.307335	0.0268371	etamivan	-0.30387	0
240	tetrandrine	-0.332466	0.006	thioproperazine	-0.279914	0.001998	etamsylate	-0.259133	0.0009995	piribedil	-0.339255	0.0112523	phenazopyridine	-0.307305	0.017887	CP-863187	-0.3037	0.0445796
241	valinomycin	-0.331094	0.001998	xylazine	-0.279606	0.001998	tyrphostin AG-1478	-0.257987	0.0009995	bupropion	-0.339035	0.01253	dimethadione	-0.306135	0.00708719	sulfasalazine	-0.303675	0.0073545
242	tyloxapol	-0.330973	0.001998	5194442	-0.279235	0.001998	GW-8510	-0.257839	0.0009995	11-deoxy-16,16-dimethylprostaglandin E2	-0.338275	0.0812604	clindamycin	-0.30609	0.00237657	thiethylperazine	-0.303275	0
243	ursolic acid	-0.330798	0.001998	paracetamol	-0.279225	0.001998	amodiaquine	-0.256488	0.0009995	ketoprofen	-0.33729	0.0438896	scopolamine N-oxide	-0.306015	0.00454795	apomorphine	-0.302985	0
244	pentetrazol	-0.329364	0.001998	bromperidol	-0.279162	0.001998	flufenamic acid	-0.25647	0.0009995	F0447-0125	-0.33728	0.0535587	lysergol	-0.305085	0.0124645	orphenadrine	-0.30239	0
245	BAS-012416453	-0.327545	0.001998	tetrandrine	-0.277657	0.001998	cefuroxime	-0.255139	0.016	methazolamide	-0.337215	0.0066705	Prestwick-665	-0.305045	0.00937102	idoxuridine	-0.30217	0.00185414
246	monobenzone	-0.327011	0.008	novobiocin	-0.277119	0.001998	novobiocin	-0.255134	0.0009995	6-benzylaminopurine	-0.33649	0.0340826	dinoprostone	-0.304565	0.0821363	alclometasone	-0.30154	0
247	esculetin	-0.325233	0.004	gliclazide	-0.275027	0.001998	canavanine	-0.254577	0.0009995	trioxysalen	-0.33647	0.0286549	suramin sodium	-0.304495	0.121722	BW-B70C	-0.301515	0
248	paracetamol	-0.325027	0.001998	rosiglitazone	-0.272217	0.002	napelline	-0.254395	0.0009995	S-propranolol	-0.336315	0.036001	tobramycin	-0.304165	0	quinostatin	-0.301415	0.0114106
249	xylazine	-0.324923	0.001998	wortmannin	-0.271993	0.001998	rofecoxib	-0.253915	0.0009995	tetroquinone	-0.336305	0.064549	terfenadine	-0.30396	0	oxprenolol	-0.30129	0
250	cefazolin	-0.324006	0.026	tyrphostin AG-825	-0.271156	0.001998	6-benzylaminopurine	-0.253468	0.0009995	fasudil	-0.335905	0.943123	paracetamol	-0.30395	0	rolitetracycline	-0.301025	0.000872389
251	6-benzylaminopurine	-0.323166	0.001998	proadifen	-0.271095	0.001998	alsterpaullone	-0.253463	0.0009995	levomepromazine	-0.33575	0	AG-028671	-0.30343	0.437816	aconitine	-0.30095	0.0018411
252	terconazole	-0.322188	0.006	sulfasalazine	-0.270021	0.044	chloropyramine	-0.252556	0.0009995	aztreonam	-0.335715	0.0248671	doxepin	-0.303165	0	sanguinarine	-0.300775	0
253	hycanthone	-0.321997	0.002	napelline	-0.269842	0.001998	tropicamide	-0.252255	0.0009995	ginkgolide A	-0.33546	0.0356417	N-acetyl-L-leucine	-0.30305	0.00883728	paracetamol	-0.300685	0
254	butein	-0.319277	0.001998	pararosaniline	-0.269687	0.001998	mitoxantrone	-0.251802	0.0009995	5286656	-0.335135	0.0630624	cimetidine	-0.30287	0	rofecoxib	-0.30053	0.00218693
255	mianserin	-0.319032	0.018	flufenamic acid	-0.268528	0.001998	dequalinium chloride	-0.251028	0.0009995	diclofenac	-0.33484	0.054901	skimmianine	-0.30269	0.00635494	noretynodrel	-0.299965	0.00354869
256	docosahexaenoic acid ethyl ester	-0.316316	0.02	clobetasol	-0.268508	0.001998	blebbistatin	-0.250472	0.0009995	0175029-0000	-0.334625	0.104272	dihydroergocristine	-0.302595	0.006164	perhexiline	-0.299615	0.00979755
257	staurosporine	-0.316195	0.002	glimepiride	-0.268322	0.001998	enilconazole	-0.249799	0.0009995	procainamide	-0.33412	0.0345278	blebbistatin	-0.30243	0.0161405	hydrastine hydrochloride	-0.299115	0
258	methotrexate	-0.315252	0.002	saquinavir	-0.266758	0.001998	esculetin	-0.248767	0.0009995	alpha-ergocryptine	-0.334015	0.0625982	meropenem	-0.302225	0.0173081	kawain	-0.29895	0
259	5155877	-0.314958	0.004	alsterpaullone	-0.266731	0.001998	ramipril	-0.247955	0.0009995	tiapride	-0.3339	0.0194871	dexpropranolol	-0.301945	0	PF-00562151-00	-0.298895	0
260	indometacin	-0.314762	0.036	metronidazole	-0.266393	0.001998	triflupromazine	-0.24721	0.0009995	dexpropranolol	-0.333695	0	fendiline	-0.30181	0	nordihydroguaiaretic acid	-0.298725	0
261	perhexiline	-0.313551	0.008	mitoxantrone	-0.266274	0.002	terfenadine	-0.245958	0.0009995	lysergol	-0.33336	0.0437263	piperacetazine	-0.30176	0.0116021	amodiaquine	-0.298515	0
262	betaxolol	-0.311892	0.001998	tolfenamic acid	-0.265667	0.002	clobetasol	-0.245698	0.0009995	phthalylsulfathiazole	-0.33332	0.0385221	budesonide	-0.30097	0.0202737	N-acetyl-L-leucine	-0.29843	0.00143897
263	meropenem	-0.31188	0.004	benperidol	-0.265342	0.001998	oxprenolol	-0.244926	0.0009995	ethisterone	-0.33232	0.035727	5151277	-0.30088	0.0214446	baclofen	-0.297905	0
264	camptothecin	-0.309804	0.006	etamsylate	-0.265097	0.001998	baclofen	-0.244911	0.0009995	naringin	-0.331645	0.063151	furazolidone	-0.30041	0.00756951	ursolic acid	-0.29782	0
265	nimesulide	-0.308702	0.001998	ursolic acid	-0.26496	0.001998	flunarizine	-0.244443	0.0009995	proxyphylline	-0.33152	0	roxithromycin	-0.300185	0.00811023	5286656	-0.29733	0
266	cycloserine	-0.308667	0.004	bupropion	-0.264928	0.001998	fendiline	-0.244355	0.0009995	metronidazole	-0.33088	0.0111418	ioversol	-0.29868	0.024607	lysergol	-0.297205	0.0019717
267	BCB000039	-0.307962	0.001998	phthalylsulfathiazole	-0.264401	0.001998	trioxysalen	-0.244343	0.0009995	emetine	-0.33088	0.0954666	dequalinium chloride	-0.29865	0	sulfametoxydiazine	-0.296995	0
268	pararosaniline	-0.307292	0.012	dihydroergocristine	-0.264311	0.001998	equilin	-0.244164	0.0009995	dicloxacillin	-0.329975	0.0310365	azaperone	-0.2982	0.0146964	cefalotin	-0.296635	0
269	meclofenamic acid	-0.305922	0.004	aminocaproic acid	-0.264238	0.001998	apomorphine	-0.241956	0.0009995	mesoridazine	-0.329505	0.0511214	metaraminol	-0.29806	0.0255601	rescinnamine	-0.29546	0
270	alverine	-0.305019	0.001998	miconazole	-0.26322	0.001998	ganciclovir	-0.241813	0.0009995	tomatidine	-0.329385	0.0781196	phenformin	-0.29791	0.0167911	dihydroergocristine	-0.29518	0.00152618
271	SR-95531	-0.304094	0.001998	BCB000039	-0.263096	0.001998	wortmannin	-0.241676	0.0009995	metaraminol	-0.327455	0.059233	dosulepin	-0.29737	0.0101909	H-89	-0.294915	0.244351
272	cyproterone	-0.303512	0.004	6-benzylaminopurine	-0.262547	0.001998	terconazole	-0.241598	0.0009995	convolamine	-0.32732	0.0606964	etamivan	-0.29695	0.0237033	pentoxyverine	-0.294515	0
273	AG-013608	-0.303408	0.001998	triflupromazine	-0.26196	0.001998	alverine	-0.240679	0.0009995	doxepin	-0.326295	0.0189839	trimethylcolchicinic acid	-0.296815	0	beclometasone	-0.294355	0
274	latamoxef	-0.302727	0.001998	6-bromoindirubin-3'-oxime	-0.261584	0.001998	fenspiride	-0.239937	0.0009995	trimethylcolchicinic acid	-0.32613	0	valdecoxib	-0.295255	0.246694	clindamycin	-0.29435	0.000518745
275	cotinine	-0.302633	0.008	rimexolone	-0.261373	0.001998	valinomycin	-0.239801	0.0009995	dydrogesterone	-0.325985	0.0546499	proscillaridin	-0.29438	0.253391	fendiline	-0.291605	0
276	ketanserin	-0.302186	0.001998	imipramine	-0.259547	0.001998	profenamine	-0.239587	0.0009995	ethambutol	-0.325835	0.0486014	ronidazole	-0.2942	0.0292067	PF-01378883-00	-0.290505	0.0118416
277	propylthiouracil	-0.302053	0.002	esculetin	-0.259545	0.001998	paracetamol	-0.239216	0.0009995	tropicamide	-0.325765	0.0427822	sulfamethoxypyridazine	-0.293575	0	flucytosine	-0.289935	0.0023418
278	PNU-0251126	-0.300741	0.014	trioxysalen	-0.259134	0.001998	hyoscyamine	-0.238661	0.0009995	noretynodrel	-0.32533	0.0819698	xylometazoline	-0.293345	0.00768449	tyloxapol	-0.289845	0.00206611
279	diprophylline	-0.299157	0.004	lasalocid	-0.258698	0.001998	metronidazole	-0.237091	0.0009995	ioversol	-0.32494	0.105085	hexestrol	-0.293165	0	SB-202190	-0.28975	0.0419467
280	flunarizine	-0.295411	0.006	alverine	-0.258432	0.001998	myricetin	-0.236686	0.0009995	exisulind	-0.324065	0.958086	PF-01378883-00	-0.292045	0.0692124	furaltadone	-0.289635	0
281	mebhydrolin	-0.295056	0.09	profenamine	-0.257688	0.001998	pargyline	-0.235166	0.0009995	hydrastinine	-0.32295	0.0399385	procainamide	-0.29175	0.0106292	hydralazine	-0.289375	0
282	mepyramine	-0.294224	0.002	rofecoxib	-0.257204	0.001998	quinostatin	-0.23405	0.0009995	cinchocaine	-0.322945	0.0633028	tribenoside	-0.2917	0	dinoprostone	-0.289235	0.0422753
283	mometasone	-0.293825	0.01	terconazole	-0.256951	0.002	proadifen	-0.233604	0.0009995	SC-19220	-0.322815	0.201096	alclometasone	-0.29168	0	trioxysalen	-0.289085	0
284	carmustine	-0.293433	0.001998	tyloxapol	-0.255768	0.001998	trifluridine	-0.232496	0.0009995	fludroxycortide	-0.32261	0.0867069	tyloxapol	-0.29156	0.0286232	orlistat	-0.28883	0.0232155
285	PF-00875133-00	-0.293296	0.004	oxprenolol	-0.255317	0.001998	bufexamac	-0.231488	0.0009995	imipenem	-0.321745	0.0494103	cefalotin	-0.291415	0.0231466	PF-00875133-00	-0.28795	0.437947
286	levonorgestrel	-0.293291	0.001998	tropicamide	-0.254221	0.001998	benzamil	-0.230696	0.0009995	rofecoxib	-0.32174	0.111099	pyrazinamide	-0.290915	0	papaverine	-0.287765	0.00942518
287	dihydroergocristine	-0.292652	0.004	diprophylline	-0.2536	0.001998	tetrandrine	-0.230473	0.0009995	famotidine	-0.321615	0.0963839	beclometasone	-0.2909	0.0174262	flumetasone	-0.28775	0
288	desipramine	-0.292279	0.016	ronidazole	-0.253259	0.001998	phenformin	-0.230472	0.0009995	mephentermine	-0.32154	0.0310604	flufenamic acid	-0.29041	0	dextromethorphan	-0.287275	0
289	MG-262	-0.291323	0.001998	flunarizine	-0.253211	0.001998	BW-B70C	-0.229971	0.0009995	methacholine chloride	-0.3203	0.0470786	rofecoxib	-0.290315	0.0746948	tobramycin	-0.28703	0
290	nifenazone	-0.28974	0.038	ganciclovir	-0.253211	0.001998	miconazole	-0.229807	0.0009995	ifenprodil	-0.3201	0.0652538	anisomycin	-0.290045	0	dexpropranolol	-0.286325	0
291	alpha-estradiol	-0.289328	0.008	oxybutynin	-0.252171	0.001998	5194442	-0.229327	0.0009995	benzethonium chloride	-0.320005	0	propofol	-0.28976	0.0488271	novobiocin	-0.28631	0.00878001
292	diclofenac	-0.289276	0.006	eticlopride	-0.251841	0.001998	rosiglitazone	-0.227068	0.0009995	dinoprostone	-0.31986	0.266286	piribedil	-0.28958	0	metaraminol	-0.286195	0.00584115
293	ethisterone	-0.28848	0.006	clemizole	-0.251415	0.001998	H-7	-0.22673	0.0009995	ketanserin	-0.319685	0	16-phenyltetranorprostaglandin E2	-0.28897	0.200426	pargyline	-0.28568	0.00192792
294	SC-58125	-0.286896	0.001998	chloropyramine	-0.248504	0.001998	rescinnamine	-0.226335	0.0009995	paracetamol	-0.31808	0	hyoscyamine	-0.288635	0.0354857	skimmianine	-0.285445	0
295	tropicamide	-0.286751	0.001998	BAS-012416453	-0.247305	0.001998	kaempferol	-0.225836	0.0009995	furaltadone	-0.317	0	naftidrofuryl	-0.28708	0.027567	trimetazidine	-0.285205	0
296	alsterpaullone	-0.286215	0.002	5253409	-0.245114	0.01	pararosaniline	-0.225759	0.0009995	flunarizine	-0.31679	0	oxytetracycline	-0.28705	0.0266717	suramin sodium	-0.285085	0.0741204
297	ciclopirox	-0.285909	0.008	dequalinium chloride	-0.244985	0.001998	sulfamethoxypyridazine	-0.225699	0.0009995	fursultiamine	-0.31676	0.0522854	5230742	-0.28692	0	staurosporine	-0.284615	0.17303
298	repaglinide	-0.284843	0.008	chlorambucil	-0.244536	0.001998	ronidazole	-0.225063	0.0009995	CP-690334-01	-0.31615	0.0611634	amphotericin B	-0.286905	0.0379897	oxytetracycline	-0.28456	0.0084324
299	benzbromarone	-0.284484	0.004	kaempferol	-0.24452	0.001998	desoxycortone	-0.224926	0.0009995	gliclazide	-0.315675	0.0341257	sulfametoxydiazine	-0.286655	0.0227886	bufexamac	-0.28397	0
300	isoconazole	-0.28396	0.006	ebselen	-0.244506	0.001998	PNU-0251126	-0.224574	0.0009995	skimmianine	-0.31537	0.0526612	doxycycline	-0.286325	0.0322933	doxepin	-0.283305	0
301	doxazosin	-0.283795	0.008	H-7	-0.243173	0.001998	aminocaproic acid	-0.224138	0.0009995	kanamycin	-0.315355	0.100107	quercetin	-0.28554	0	atropine	-0.28329	0.00369753
302	etamivan	-0.283361	0.002	estropipate	-0.243144	0.004	vidarabine	-0.223484	0.0009995	cimetidine	-0.314855	0.0797368	tiabendazole	-0.28525	0.0450711	proadifen	-0.28318	0
303	apramycin	-0.283017	0.012	diclofenac	-0.243093	0.001998	dihydroergocristine	-0.223212	0.0009995	proscillaridin	-0.314675	0.443635	alpha-ergocryptine	-0.285125	0.0722841	terfenadine	-0.283085	0.0122866
304	methazolamide	-0.281893	0.006	quinostatin	-0.243051	0.004	diprophylline	-0.222674	0.0009995	furazolidone	-0.313695	0.0323147	terconazole	-0.28495	0.0102669	naftidrofuryl	-0.28279	0.00645816
305	tiapride	-0.281834	0.002	rescinnamine	-0.242193	0.001998	diclofenac	-0.222322	0.0009995	ambroxol	-0.31325	0.0589181	flumetasone	-0.28478	0.0148921	cefixime	-0.2827	0.00487772
306	aconitine	-0.281475	0.006	aconitine	-0.241942	0.002	LM-1685	-0.222183	0.0009995	serotonin	-0.31299	0.0739963	thioproperazine	-0.28301	0.010665	S-propranolol	-0.282465	0.00739614
307	doxepin	-0.280658	0.002	cytochalasin B	-0.239888	0.012	emetine	-0.221129	0.0009995	hexamethonium bromide	-0.311955	0.0907461	naringin	-0.282935	0.0545129	budesonide	-0.2816	0.00534432
308	lidoflazine	-0.28027	0.018	doxepin	-0.238783	0.001998	dioxybenzone	-0.221117	0.0009995	dequalinium chloride	-0.311765	0.0359599	levamisole	-0.28057	0.0227087	ketoconazole	-0.28049	0
309	diphenylpyraline	-0.279122	0.006	lysergol	-0.238571	0.001998	eticlopride	-0.220951	0.0009995	levamisole	-0.3115	0.0945534	acetohexamide	-0.27977	0.0486739	solanine	-0.27981	0.0184188
310	tomatidine	-0.278365	0.01	baclofen	-0.237067	0.001998	drofenine	-0.219601	0.0009995	mepyramine	-0.31149	0.0557279	oxymetazoline	-0.27939	0.0510091	progesterone	-0.27939	0.00460051
311	risperidone	-0.276923	0.002	PNU-0251126	-0.236798	0.004	roxithromycin	-0.218759	0.0009995	milrinone	-0.311175	0.137571	tubocurarine chloride	-0.27887	0.0316561	tetroquinone	-0.27935	0
312	chloropyramine	-0.276703	0.001998	vanoxerine	-0.236793	0.001998	diphenylpyraline	-0.218587	0.0009995	cefalotin	-0.309585	0.102118	CP-690334-01	-0.27874	0	5230742	-0.2793	0
313	oxolinic acid	-0.276029	0.008	canavanine	-0.235669	0.001998	tyrphostin AG-825	-0.218285	0.0009995	dioxybenzone	-0.307985	0.0780222	phenanthridinone	-0.278135	0.16039	fenspiride	-0.278285	0.0101096
314	saquinavir	-0.274762	0.008	fenspiride	-0.235597	0.001998	cytochalasin B	-0.218018	0.005	rolitetracycline	-0.30791	0.0430379	gliclazide	-0.278065	0	proxyphylline	-0.278255	0
315	clobetasol	-0.274049	0.004	piperacetazine	-0.235434	0.001998	vanoxerine	-0.217834	0.0009995	solasodine	-0.30739	0.136157	ethisterone	-0.27779	0.0539446	benzbromarone	-0.27823	0.0094222
316	lasalocid	-0.273411	0.014	ramipril	-0.235262	0.001998	lidoflazine	-0.217712	0.0009995	N-acetyl-L-leucine	-0.30475	0.149774	methacholine chloride	-0.277405	0.00988831	ginkgolide A	-0.27767	0.00872704
317	terfenadine	-0.272693	0.012	benzamil	-0.232841	0.001998	piperacetazine	-0.21432	0.0009995	pivampicillin	-0.30383	0.186745	hydrastinine	-0.27733	0.0739471	imipramine	-0.27746	0
318	ikarugamycin	-0.272305	0.001998	hexestrol	-0.231588	0.001998	dexpropranolol	-0.21381	0.0009995	AG-028671	-0.30308	0.474303	ketoprofen	-0.27709	0.0543922	clofilium tosylate	-0.27729	0.0551444
319	LM-1685	-0.271185	0.002	oxaprozin	-0.231423	0.004	aconitine	-0.209991	0.0009995	triflusal	-0.30305	0.125312	cefuroxime	-0.276225	0.0933773	Prestwick-665	-0.27728	0.0130371
320	benzamil	-0.270366	0.014	ketanserin	-0.22971	0.001998	solanine	-0.209024	0.0009995	ciprofibrate	-0.302905	0.12089	CP-944629	-0.276085	0.136999	levamisole	-0.276975	0.00331448
321	tranylcypromine	-0.270294	0.036	desoxycortone	-0.22942	0.001998	doxepin	-0.208536	0.0009995	AG-012559	-0.302265	0.480791	baclofen	-0.27591	0	phenanthridinone	-0.276845	0.0200535
322	rilmenidine	-0.270223	0.004	phenformin	-0.229414	0.001998	tolfenamic acid	-0.207852	0.008	dicoumarol	-0.301695	0.151412	cinchocaine	-0.27441	0.0659148	thioproperazine	-0.27605	0.0187679
323	dexpropranolol	-0.270035	0.016	metaraminol	-0.227088	0.002	ursolic acid	-0.207616	0.0009995	corticosterone	-0.301135	0.103527	mepyramine	-0.27395	0.0351244	methacholine chloride	-0.275575	0
324	wortmannin	-0.269088	0.014	LM-1685	-0.22666	0.001998	mephenesin	-0.206468	0.0009995	meclofenamic acid	-0.301065	0.154962	orlistat	-0.27382	0.287272	etomidate	-0.27379	0
325	cytochalasin B	-0.26867	0.074	procainamide	-0.226168	0.001998	Prestwick-665	-0.204284	0.0009995	mevalolactone	-0.300555	0.0726018	tetracaine	-0.273695	0.0494285	eticlopride	-0.272885	0
326	tyrphostin AG-1478	-0.26798	0.006	benzbromarone	-0.224983	0.001998	CP-944629	-0.204123	0.0009995	Prestwick-665	-0.30024	0.190334	methylprednisolone	-0.273625	0.0504997	hydrastinine	-0.27283	0.0203969
327	cimetidine	-0.267731	0.006	dexpropranolol	-0.224128	0.001998	levamisole	-0.204039	0.0009995	ronidazole	-0.300165	0.189606	proxymetacaine	-0.273455	0.078418	daunorubicin	-0.272795	0.378656
328	meclozine	-0.267478	0.016	phenelzine	-0.223764	0.001998	lysergol	-0.203392	0.0009995	tiabendazole	-0.29998	0.158942	ketoconazole	-0.27342	0.0323287	amphotericin B	-0.272555	0
329	aztreonam	-0.267046	0.014	HC toxin	-0.22219	0.002	imipramine	-0.202762	0.0009995	tobramycin	-0.29994	0.0367496	phenelzine	-0.27342	0.0573636	meropenem	-0.27195	0.00938049
330	chlorpropamide	-0.265492	0.192	staurosporine	-0.221802	0.001998	ebselen	-0.202636	0.0009995	lomefloxacin	-0.299715	0.159247	idoxuridine	-0.272875	0.0540979	tiabendazole	-0.271535	0.00824096
331	amoxapine	-0.263853	0.02	risperidone	-0.221604	0.001998	CP-319743	-0.202167	0.0009995	atropine	-0.2989	0.10027	furaltadone	-0.272705	0.0314123	amylocaine	-0.27062	0.0330018
332	MG-132	-0.263722	0.014	emetine	-0.220932	0.001998	tiapride	-0.201878	0.0009995	ketoconazole	-0.298275	0.0844429	ifenprodil	-0.272615	0.0238546	16-phenyltetranorprostaglandin E2	-0.27057	0.164638
333	ticlopidine	-0.262213	0.008	acetohexamide	-0.220683	0.001998	tobramycin	-0.201766	0.0009995	levcycloserine	-0.29826	0.0749414	pentolonium	-0.272545	0.0290596	proscillaridin	-0.27025	0.244431
334	5182598	-0.26206	0.02	sulfametoxydiazine	-0.220352	0.001998	hycanthone	-0.199754	0.0009995	CAY-10397	-0.29819	0.631251	clofilium tosylate	-0.27209	0.132776	testosterone	-0.27021	0
335	famotidine	-0.261562	0.01	hycanthone	-0.219795	0.001998	strophanthidin	-0.199534	0.0009995	sulfinpyrazone	-0.298115	0.169644	mesoridazine	-0.271955	0.110583	AG-028671	-0.269625	0.603662
336	HC toxin	-0.260879	0.008	drofenine	-0.21902	0.001998	cefalotin	-0.199345	0.0009995	nilutamide	-0.29694	0.0180542	ginkgolide A	-0.271865	0.063595	dosulepin	-0.26933	0.00712498
337	3-acetylcoumarin	-0.260718	0.118	aztreonam	-0.218941	0.001998	staurosporine	-0.199206	0.0009995	chlorpropamide	-0.29688	0.185991	nimesulide	-0.271085	0	fluvastatin	-0.268785	0.034563
338	benperidol	-0.260124	0.006	tiapride	-0.218121	0.001998	tyloxapol	-0.198316	0.0009995	0317956-0000	-0.2968	0.178069	mephentermine	-0.270835	0.0294683	tiapride	-0.267935	0.0110664
339	kaempferol	-0.259753	0.018	cefalotin	-0.217568	0.001998	isradipine	-0.19792	0.108	aceclofenac	-0.296645	0.194442	dicoumarol	-0.2707	0.030298	metronidazole	-0.26785	0
340	phenazopyridine	-0.259317	0.02	bufexamac	-0.21717	0.001998	daunorubicin	-0.197522	0.0009995	tiaprofenic acid	-0.29657	0.149803	tranylcypromine	-0.269725	0.0562222	droperidol	-0.266935	0.0308667
341	cinchocaine	-0.258577	0.022	racecadotril	-0.21673	0.001998	5253409	-0.195969	0.033	remoxipride	-0.29586	0.0190775	josamycin	-0.269535	0.0811254	syrosingopine	-0.266821	0
342	mitoxantrone	-0.258321	0.012	dioxybenzone	-0.21539	0.001998	glimepiride	-0.195419	0.001	cinnarizine	-0.295445	0.13365	cefotetan	-0.26948	0.107154	C-75	-0.2666	0.0746705
343	metyrapone	-0.257836	0.006	BCB000038	-0.215363	0.001998	risperidone	-0.194454	0.0009995	flumetasone	-0.29534	0.244072	sulfinpyrazone	-0.26909	0.0662552	terguride	-0.26642	0.0282305
344	sulfametoxydiazine	-0.257328	0.006	16-phenyltetranorprostaglandin E2	-0.214955	0.001998	kawain	-0.194191	0.0009995	GW-8510	-0.2947	0.5287	mephenesin	-0.26877	0.0513897	metamizole sodium	-0.26634	0.00631001
345	kawain	-0.256176	0.01	sulfamethoxypyridazine	-0.214344	0.001998	BAS-012416453	-0.191273	0.0009995	dizocilpine	-0.29467	0.134366	procaine	-0.268645	0.100101	propofol	-0.26614	0.0401537
346	ethoxyquin	-0.256055	0.024	tobramycin	-0.213535	0.002	ketanserin	-0.19046	0.0009995	kawain	-0.294435	0.0652939	fluvastatin	-0.268055	0.0453239	fenoprofen	-0.266015	0.0120612
347	anisomycin	-0.256046	0.01	ticlopidine	-0.213409	0.002	metaraminol	-0.188758	0.0009995	baclofen	-0.293105	0.0510176	famotidine	-0.267935	0.117057	piperacetazine	-0.26567	0.0114159
348	amrinone	-0.255197	0.014	doxazosin	-0.213144	0.001998	chlorambucil	-0.187863	0.0009995	droperidol	-0.29305	0.161301	progesterone	-0.267765	0.0523827	0225151-0000	-0.26486	0.560995
349	BCB000038	-0.25394	0.022	zuclopenthixol	-0.212711	0.001998	lovastatin	-0.187622	0.0009995	oxymetazoline	-0.29271	0.206014	kawain	-0.267405	0.117852	lorglumide	-0.26466	0.023978
350	vidarabine	-0.253673	0.034	desipramine	-0.212589	0.006	moracizine	-0.187444	0.013	fulvestrant	-0.292185	0.193221	diprophylline	-0.2673	0.187422	seneciphylline	-0.264165	0
351	levamisole	-0.253496	0.004	roxithromycin	-0.212188	0.004	doxazosin	-0.186978	0.0009995	lobelanidine	-0.291425	0.131309	aztreonam	-0.266945	0.0913689	etofylline	-0.26403	0.017624
352	etamsylate	-0.252396	0.012	xylometazoline	-0.212056	0.004	remoxipride	-0.186609	0.0009995	bemegride	-0.29108	0.142974	SR-95531	-0.266675	0	hyoscyamine	-0.26402	0.0377596
353	ifenprodil	-0.251188	0.006	skimmianine	-0.210927	0.001998	amphotericin B	-0.186561	0.0009995	tetraethylenepentamine	-0.29033	0.61664	milrinone	-0.26586	0.0710955	azaperone	-0.263955	0.0324629
354	benserazide	-0.250668	0.004	trifluridine	-0.210344	0.002	BCB000038	-0.186298	0.0009995	pentetrazol	-0.290175	0.210996	convolamine	-0.265585	0.0586146	ioversol	-0.2634	0.0358
355	alpha-ergocryptine	-0.250465	0.042	ifenprodil	-0.209977	0.001998	papaverine	-0.185808	0.0009995	niridazole	-0.290095	0.266845	isoxsuprine	-0.265495	0.132417	vinpocetine	-0.261975	0.00693171
356	Prestwick-860	-0.250408	0.008	methazolamide	-0.209803	0.001998	skimmianine	-0.185236	0.0009995	diprophylline	-0.28953	0.210897	ketanserin	-0.26543	0	mianserin	-0.26194	0.0116002
357	tiratricol	-0.250081	0.014	apomorphine	-0.208281	0.001998	racecadotril	-0.185018	0.0009995	amrinone	-0.28946	0.184136	benfluorex	-0.265275	0	ketanserin	-0.2619	0
358	fipexide	-0.248839	0.012	CP-690334-01	-0.206783	0.001998	nilutamide	-0.184943	0.0009995	flunisolide	-0.28673	0.266373	lorglumide	-0.26516	0.0626798	ifenprodil	-0.261445	0.0119407
359	xylometazoline	-0.248696	0.006	furazolidone	-0.206585	0.002	solasodine	-0.184896	0.0009995	debrisoquine	-0.285235	0.128473	pipenzolate bromide	-0.264925	0.0456425	desoxycortone	-0.25989	0
360	vanoxerine	-0.24864	0.018	5230742	-0.206088	0.082	meropenem	-0.184422	0.0009995	carbachol	-0.284105	0.194819	hydralazine	-0.264685	0	remoxipride	-0.259825	0
361	tiabendazole	-0.247052	0.014	meropenem	-0.204767	0.002	aztreonam	-0.184333	0.0009995	isoxsuprine	-0.28362	0.213858	tomatidine	-0.264525	0.108115	flunisolide	-0.25969	0.0476119
362	CP-319743	-0.246975	0.012	vidarabine	-0.204439	0.006	16-phenyltetranorprostaglandin E2	-0.182984	0.0009995	piroxicam	-0.282985	0.249527	vinpocetine	-0.263795	0.0516076	altizide	-0.259275	0.0416307
363	novobiocin	-0.246356	0.01	pentetrazol	-0.204423	0.001998	niridazole	-0.182772	0.0009995	oxolinic acid	-0.282325	0.283673	papaverine	-0.263375	0.121899	triflupromazine	-0.25853	0.0100473
364	cisapride	-0.246031	0.001998	clemastine	-0.203488	0.006	hexestrol	-0.182619	0.0009995	hexestrol	-0.28224	0.226965	drofenine	-0.26259	0	tribenoside	-0.258515	0
365	furazolidone	-0.243933	0.008	piperacillin	-0.203486	0.078	etofylline	-0.182463	0.0009995	mimosine	-0.28167	0.17723	etomidate	-0.26225	0.10496	milrinone	-0.257765	0.0114504
366	fludroxycortide	-0.241405	0.034	CP-319743	-0.203267	0.001998	mebhydrolin	-0.181887	0.11	papaverine	-0.28142	0.278206	pentetrazol	-0.26181	0.0382509	mephentermine	-0.25688	0.0109591
367	quercetin	-0.239774	0.034	diphenylpyraline	-0.203087	0.001998	zuclopenthixol	-0.181791	0.0009995	16,16-dimethylprostaglandin E2	-0.281305	0.686056	pinacidil	-0.261705	0.0460252	isoxsuprine	-0.25684	0.0722231
368	eticlopride	-0.238992	0.038	dimethadione	-0.201943	0.001998	cefixime	-0.181414	0.0009995	azaperone	-0.27993	0.316738	fludroxycortide	-0.26164	0.0539624	metolazone	-0.256705	0
369	ciprofibrate	-0.238867	0.012	lidoflazine	-0.201479	0.006	physostigmine	-0.181164	0.0009995	amoxicillin	-0.27934	0.315749	nomegestrol	-0.261615	0.0839898	emetine	-0.25609	0
370	STOCK1N-35696	-0.237974	0.01	labetalol	-0.200245	0.002	xylometazoline	-0.180934	0.0009995	dimethadione	-0.27925	0.150669	etofylline	-0.26136	0.156931	denatonium benzoate	-0.25572	0.0647477
371	proscillaridin	-0.237396	0.012	simvastatin	-0.197918	0.02	rolitetracycline	-0.180492	0.0009995	ebselen	-0.27834	0.110431	probenecid	-0.260665	0.149364	cefuroxime	-0.25462	0.0585587
372	hydrastinine	-0.237349	0.01	tribenoside	-0.196915	0.001998	oxytetracycline	-0.1802	0.0009995	josamycin	-0.278295	0.351225	alcuronium chloride	-0.26003	0.129459	xylometazoline	-0.254225	0
373	clofazimine	-0.236294	0.036	Prestwick-665	-0.19496	0.004	ticlopidine	-0.17987	0.0009995	nifenazone	-0.276615	0.282795	remoxipride	-0.26	0	dicoumarol	-0.254155	0.0433854
374	coralyne	-0.235908	0.054	levamisole	-0.194426	0.001998	sulfametoxydiazine	-0.179731	0.0009995	hydralazine	-0.27636	0.14257	megestrol	-0.25902	0.140798	racecadotril	-0.253375	0.0399245
375	dequalinium chloride	-0.235728	0.028	proscillaridin	-0.193866	0.001998	clofilium tosylate	-0.17932	0.002	solanine	-0.27563	0.291952	cyclopentolate	-0.25883	0.178249	josamycin	-0.253255	0.0346963
376	0198306-0000	-0.235414	0.018	naringin	-0.193863	0.001998	ginkgolide A	-0.179169	0.0009995	dihydrostreptomycin	-0.275105	0.32403	methazolamide	-0.25871	0.0480255	torasemide	-0.2525	0.0416984
377	salsolidin	-0.232923	0.008	dinoprostone	-0.192263	0.001998	piperacillin	-0.178779	0.036	propantheline bromide	-0.27447	0.209456	tiapride	-0.25864	0.0421463	procainamide	-0.252325	0.0366019
378	hexestrol	-0.231173	0.038	daunorubicin	-0.191945	0.004	benzbromarone	-0.178546	0.0009995	estradiol	-0.2741	0.33532	tetraethylenepentamine	-0.258125	0.589124	ebselen	-0.25222	0.118493
379	progesterone	-0.230315	0.01	papaverine	-0.191812	0.004	furaltadone	-0.177983	0.0009995	tinidazole	-0.273625	0.304587	tiaprofenic acid	-0.25743	0.111401	pyrazinamide	-0.2521	0
380	bupropion	-0.230205	0.022	strophanthidin	-0.191648	0.004	5230742	-0.177853	0.044	estrone	-0.273445	0.155052	fursultiamine	-0.257365	0.161402	methylprednisolone	-0.251895	0.070834
381	rescinnamine	-0.229881	0.02	mepyramine	-0.191291	0.001998	PF-00539758-00	-0.177759	0.0009995	LY-294002	-0.273005	0.34163	atropine	-0.25722	0.131309	cyclizine	-0.25177	0.0355533
382	trifluridine	-0.22972	0.044	PF-00875133-00	-0.190928	0.008	budesonide	-0.177564	0.0009995	gabapentin	-0.272075	0.364963	daunorubicin	-0.25694	0.786425	hexestrol	-0.250985	0.0122869
383	simvastatin	-0.228951	0.098	progesterone	-0.190373	0.001998	proscillaridin	-0.177454	0.0009995	guanfacine	-0.27187	0.163286	labetalol	-0.255745	0.194258	sulfinpyrazone	-0.2509	0.063108
384	pridinol	-0.228141	0.022	PNU-0293363	-0.189508	0.001998	PF-00562151-00	-0.177394	0.0009995	edrophonium chloride	-0.271325	0.364956	levcycloserine	-0.2556	0.0605001	alvespimycin	-0.250665	0.141111
385	cefalotin	-0.227943	0.02	propofol	-0.188748	0.166	HC toxin	-0.177112	0.0009995	salsolidin	-0.271255	0.137589	cyclizine	-0.25524	0.158475	11-deoxy-16,16-dimethylprostaglandin E2	-0.25051	0.0695964
386	solasodine	-0.226744	0.022	cefazolin	-0.18835	0.02	naftidrofuryl	-0.177062	0.0009995	tiratricol	-0.270175	0.411441	ebselen	-0.255225	0.0449629	solasodine	-0.24982	0.123559
387	piperacillin	-0.226541	0.178	zidovudine	-0.188322	0.006	desipramine	-0.175009	0.005	naloxone	-0.27007	0.157261	epiandrosterone	-0.254585	0.194131	piribedil	-0.24965	0
388	0175029-0000	-0.226145	0.018	ethotoin	-0.188294	0.001998	estropipate	-0.174723	0.023	Trolox C	-0.26978	0.411868	selegiline	-0.25404	0	tubocurarine chloride	-0.24955	0
389	physostigmine	-0.225901	0.026	methylprednisolone	-0.186536	0.001998	suloctidil	-0.174632	0.0009995	idoxuridine	-0.26884	0.2904	oxantel	-0.253565	0.195396	imidurea	-0.24946	0.0372769
390	idoxuridine	-0.225808	0.03	geldanamycin	-0.186316	0.002	clemastine	-0.174527	0.002	dihydroergotamine	-0.267775	0.353382	(-)-MK-801	-0.253325	0.149094	ketoprofen	-0.249365	0.0668186
391	bufexamac	-0.22451	0.04	dosulepin	-0.186114	0.028	ethotoin	-0.174108	0.0009995	drofenine	-0.267385	0.206264	NS-398	-0.252615	0.825604	physostigmine	-0.248835	0.0329753
392	sparteine	-0.224084	0.034	solasodine	-0.186033	0.001998	hydralazine	-0.1733	0.0009995	lorglumide	-0.26665	0.425122	11-deoxy-16,16-dimethylprostaglandin E2	-0.25192	0.288497	lomefloxacin	-0.24849	0
393	budesonide	-0.22395	0.006	naftidrofuryl	-0.185705	0.001998	N-acetyl-L-leucine	-0.173149	0.0009995	lactobionic acid	-0.265675	0.459605	iopanoic acid	-0.25177	0.178808	picrotoxinin	-0.24848	0.0207209
394	tetrahydroalstonine	-0.223669	0.032	solanine	-0.185317	0.004	atropine	-0.172351	0.0009995	dexibuprofen	-0.26528	0.320676	troleandomycin	-0.25173	0.144901	oxantel	-0.24814	0.0991338
395	pirinixic acid	-0.223465	0.006	etofylline	-0.185214	0.002	piribedil	-0.172208	0.001	depudecin	-0.26516	0.470341	emetine	-0.250495	0.0539882	SR-95531	-0.24789	0
396	trimethylcolchicinic acid	-0.223379	0.016	amphotericin B	-0.184695	0.006	progesterone	-0.172179	0.001	dehydrocholic acid	-0.265135	0.441221	kanamycin	-0.25046	0.173822	sulfafurazole	-0.24789	0
397	fluvastatin	-0.22272	0.032	fursultiamine	-0.18422	0.001998	flucytosine	-0.172133	0.0009995	daunorubicin	-0.263765	0.882042	dydrogesterone	-0.25032	0.228027	canrenoic acid	-0.24668	0
398	ketoprofen	-0.222353	0.016	rolitetracycline	-0.183761	0.001998	oxybutynin	-0.171862	0.005	progesterone	-0.262445	0.51736	dihydroergotamine	-0.250295	0.228565	tetraethylenepentamine	-0.24642	0.579336
399	apomorphine	-0.222203	0.036	clofilium tosylate	-0.182965	0.006	cinnarizine	-0.171009	0.001	altizide	-0.26223	0.452182	15(S)-15-methylprostaglandin E2	-0.248715	0.507144	cetirizine	-0.246035	0.0500028
400	terbutaline	-0.222179	0.036	budesonide	-0.182589	0.008	oxaprozin	-0.170785	0.001	Prestwick-1085	-0.26051	0.366838	triflusal	-0.24862	0.263284	furazolidone	-0.245955	0.0292404
401	metronidazole	-0.221339	0.006	5182598	-0.182559	0.008	dizocilpine	-0.170721	0.0009995	methapyrilene	-0.260505	0.343874	solasodine	-0.248305	0.302243	kanamycin	-0.245865	0.134106
402	carbachol	-0.219763	0.022	etamivan	-0.182168	0.004	0198306-0000	-0.170224	0.001	cephaeline	-0.26006	0.71783	flunisolide	-0.24821	0.217259	metoprolol	-0.24569	0.0565561
403	dilazep	-0.219142	0.032	tomatidine	-0.181475	0.001998	fursultiamine	-0.16981	0.002	proguanil	-0.259305	0.294475	dacarbazine	-0.24739	0.0828111	aztreonam	-0.24558	0.0860183
404	scopolamine N-oxide	-0.218946	0.02	CP-944629	-0.18041	0.001998	tribenoside	-0.169665	0.0009995	chloropyrazine	-0.2584	0.388292	phensuximide	-0.247	0.248332	naringin	-0.244735	0.107365
405	imipenem	-0.218418	0.024	STOCK1N-35696	-0.180294	0.001998	PNU-0293363	-0.168916	0.0009995	procaine	-0.25769	0.460422	fluticasone	-0.24661	0.27927	dizocilpine	-0.24438	0.0429301
406	ganciclovir	-0.217252	0.026	cinchocaine	-0.180276	0.006	sparteine	-0.168414	0.001	gallamine triethiodide	-0.25754	0.318335	cetirizine	-0.24652	0.189106	zuclopenthixol	-0.244285	0.0899783
407	nilutamide	-0.21717	0.024	remoxipride	-0.180214	0.002	procainamide	-0.167234	0.0009995	dilazep	-0.256645	0.455303	salsolidin	-0.246445	0.168346	diprophylline	-0.24417	0.181747
408	rofecoxib	-0.216626	0.018	clofibrate	-0.179598	0.002	dinoprostone	-0.166181	0.0009995	mefexamide	-0.256145	0.546401	metamizole sodium	-0.246375	0.110274	procaine	-0.243475	0.118627
409	fenbufen	-0.215761	0.026	mercaptopurine	-0.179455	0.024	geldanamycin	-0.165637	0.005	propranolol	-0.25573	0.431351	debrisoquine	-0.245885	0.246427	etofenamate	-0.243275	0.0927717
410	desoxycortone	-0.215139	0.024	ethisterone	-0.177975	0.01	ifenprodil	-0.16479	0.0009995	clofilium tosylate	-0.25558	0.628328	dizocilpine	-0.245545	0.0638773	5255229	-0.243115	0.172594
411	AG-012559	-0.214576	0.022	flumetasone	-0.177602	0.012	labetalol	-0.164503	0.0009995	pentolonium	-0.255225	0.479438	zuclopenthixol	-0.24546	0.236448	cicloheximide	-0.242145	0.203055
412	H-7	-0.214009	0.014	kawain	-0.177345	0.002	methazolamide	-0.164105	0.0009995	nitrofurantoin	-0.254125	0.5375	racecadotril	-0.245155	0.0986812	proxymetacaine	-0.24119	0.175283
413	dioxybenzone	-0.213449	0.03	sparteine	-0.176863	0.014	W-13	-0.163017	0.0009995	pipenzolate bromide	-0.253815	0.564539	meclofenamic acid	-0.24511	0.187605	tranylcypromine	-0.240975	0.147262
414	sulfathiazole	-0.213355	0.024	Prestwick-860	-0.176675	0.001998	cromoglicic acid	-0.162642	0.018	(-)-MK-801	-0.253775	0.490554	solanine	-0.24423	0.217208	hexamethonium bromide	-0.240755	0.115479
415	sulfasalazine	-0.211877	0.188	AG-012559	-0.176627	0.004	mephentermine	-0.162232	0.0009995	brinzolamide	-0.25361	0.383202	cinnarizine	-0.243825	0.283165	pivampicillin	-0.24027	0.185023
416	aminocaproic acid	-0.211508	0.026	suloctidil	-0.176239	0.006	trimethylcolchicinic acid	-0.162118	0.0009995	butyl hydroxybenzoate	-0.25357	0.580564	pivampicillin	-0.243805	0.285979	propoxycaine	-0.24003	0.0850956
417	ambroxol	-0.210956	0.024	niridazole	-0.176187	0.001998	amylocaine	-0.162114	0.001	guaifenesin	-0.251185	0.440658	amylocaine	-0.24269	0.335306	dacarbazine	-0.23857	0.111131
418	clemastine	-0.210741	0.092	PF-00539758-00	-0.174221	0.006	zidovudine	-0.16207	0.004	articaine	-0.249455	0.539026	bemegride	-0.24258	0.364365	scopolamine N-oxide	-0.238445	0.140298
419	cromoglicic acid	-0.209691	0.092	noretynodrel	-0.174153	0.012	dextromethorphan	-0.161696	0.0009995	trapidil	-0.249365	0.538842	cobalt chloride	-0.242575	0.944222	benfluorex	-0.23833	0.119667
420	furaltadone	-0.209672	0.014	alpha-ergocryptine	-0.173199	0.02	clofazimine	-0.160403	0.004	pipemidic acid	-0.24918	0.578024	metoprolol	-0.241915	0.150196	nilutamide	-0.23819	0
421	guanfacine	-0.209665	0.026	piribedil	-0.173077	0.001998	alpha-ergocryptine	-0.159247	0.001	mephenesin	-0.249045	0.653092	ranitidine	-0.241375	0.245222	dimethadione	-0.2381	0.154972
422	proxyphylline	-0.209081	0.018	pyrazinamide	-0.172935	0.001998	etamivan	-0.158374	0.002	roxithromycin	-0.24881	0.189115	altizide	-0.24108	0.244632	fluticasone	-0.23804	0.184493
423	mephentermine	-0.208653	0.03	cefuroxime	-0.172206	0.126	riboflavin	-0.156804	0.033	cobalt chloride	-0.24835	0.954181	phenylpropanolamine	-0.24014	0.381592	tetracaine	-0.23794	0.0537408
424	6-bromoindirubin-3'-oxime	-0.208402	0.026	lovastatin	-0.171721	0.004	flumetasone	-0.156546	0.001	AR-A014418	-0.24827	0.952214	0317956-0000	-0.239375	0.312628	dexamethasone	-0.23765	0
425	Prestwick-665	-0.2058	0.044	cromoglicic acid	-0.171219	0.062	canrenoic acid	-0.156286	0.0009995	6-azathymine	-0.24752	0.560836	articaine	-0.23874	0.40468	cinnarizine	-0.23706	0.171379
426	tetracaine	-0.204673	0.018	dicloxacillin	-0.170862	0.002	mepyramine	-0.155595	0.001	diltiazem	-0.247165	0.50555	chlorpropamide	-0.2386	0.38484	2,6-dimethylpiperidine	-0.236565	0.21832
427	drofenine	-0.204457	0.03	estradiol	-0.170088	0.024	terguride	-0.155185	0.006	zuclopenthixol	-0.246285	0.283469	picrotoxinin	-0.2379	0.266729	(-)-MK-801	-0.23581	0.184782
428	trioxysalen	-0.204364	0.052	trimethylcolchicinic acid	-0.169872	0.002	0225151-0000	-0.154862	0.001	methocarbamol	-0.24624	0.558203	Prestwick-1083	-0.237555	0.321395	amrinone	-0.235775	0.0856685
429	lysergol	-0.203557	0.038	meclofenamic acid	-0.169787	0.012	naringin	-0.154566	0.001	spironolactone	-0.246145	0.68268	nifenazone	-0.23699	0.112407	ethisterone	-0.235695	0.149861
430	dimethadione	-0.203367	0.024	apramycin	-0.16973	0.014	dicycloverine	-0.153982	0.002	riboflavin	-0.24525	0.353539	droperidol	-0.23684	0.458849	amoxicillin	-0.235665	0.17751
431	haloperidol	-0.203275	0.088	fludroxycortide	-0.16965	0.01	picrotoxinin	-0.153468	0.0009995	crotamiton	-0.24445	0.669611	lomefloxacin	-0.236745	0.119689	tiaprofenic acid	-0.235245	0.151801
432	trimetazidine	-0.2029	0.024	cinnarizine	-0.169586	0.008	PF-00875133-00	-0.153164	0.0009995	ganciclovir	-0.2437	0.641274	nabumetone	-0.2363	0.390349	alpha-ergocryptine	-0.235225	0.163141
433	clofibrate	-0.202536	0.04	0225151-0000	-0.168278	0.002	AG-012559	-0.153098	0.0009995	biotin	-0.243565	0.532923	cicloheximide	-0.236245	0.426078	pipenzolate bromide	-0.235045	0.133994
434	mevalolactone	-0.201698	0.024	tanespimycin	-0.168239	0.022	torasemide	-0.152496	0.021	sotalol	-0.24354	0.413386	butyl hydroxybenzoate	-0.23583	0.556397	fursultiamine	-0.234315	0.234833
435	CP-944629	-0.20139	0.012	0198306-0000	-0.168121	0.006	CP-863187	-0.152408	0.002	benzydamine	-0.243425	0.648095	sparteine	-0.235825	0.433172	cinchocaine	-0.23422	0.144502
436	canavanine	-0.199693	0.042	mephentermine	-0.168013	0.004	clofibrate	-0.151754	0.0009995	tolazamide	-0.24314	0.334853	thiamine	-0.235645	0.400134	Trolox C	-0.232955	0.228611
437	mefexamide	-0.199382	0.02	domperidone	-0.167846	0.006	5182598	-0.150468	0.013	sirolimus	-0.242905	0.671036	bromopride	-0.235245	0.211924	ciprofibrate	-0.232645	0.195285
438	skimmianine	-0.198748	0.048	oxytetracycline	-0.167418	0.001998	dicloxacillin	-0.149908	0.0009995	dorzolamide	-0.242505	0.515924	lactobionic acid	-0.235215	0.385295	mepyramine	-0.232065	0.225497
439	5286656	-0.19873	0.024	famotidine	-0.166943	0.001998	idoxuridine	-0.148492	0.0009995	caffeic acid	-0.24186	0.656753	Prestwick-1082	-0.23454	0.395431	10-methoxyharmalan	-0.23199	0.159805
440	ramipril	-0.19853	0.034	flucytosine	-0.166872	0.002	methylprednisolone	-0.1479	0.001	R-atenolol	-0.24115	0.609828	ciprofibrate	-0.233945	0.338938	epiandrosterone	-0.23169	0.21319
441	amoxicillin	-0.197878	0.022	ginkgolide A	-0.166744	0.001998	Prestwick-860	-0.147811	0.001	ramipril	-0.24047	0.624049	ambroxol	-0.23372	0.33731	ethambutol	-0.231425	0.223098
442	bromocriptine	-0.197601	0.032	scopolamine N-oxide	-0.166566	0.001998	trimetazidine	-0.147132	0.002	etomidate	-0.24041	0.682521	benzydamine	-0.233375	0.321489	sparteine	-0.23127	0.0361137
443	0317956-0000	-0.19683	0.052	SR-95531	-0.165261	0.006	fluoxetine	-0.145792	0.006	monastrol	-0.23977	0.829102	metolazone	-0.233335	0	harman	-0.231245	0.254047
444	daunorubicin	-0.19662	0.05	dizocilpine	-0.164897	0.002	pentolonium	-0.145697	0.0009995	cefotaxime	-0.238905	0.650053	Trolox C	-0.23293	0.382596	troleandomycin	-0.231225	0.114938
445	levcycloserine	-0.195959	0.032	11-deoxy-16,16-dimethylprostaglandin E2	-0.16474	0.004	dosulepin	-0.145337	0.03	boldine	-0.238485	0.715318	AR-A014418	-0.232545	0.910903	tomatidine	-0.23091	0.288521
446	phthalylsulfathiazole	-0.195395	0.044	N-acetyl-L-leucine	-0.162942	0.002	furazolidone	-0.145227	0.0009995	niflumic acid	-0.238285	0.735032	estrone	-0.232385	0.219327	zalcitabine	-0.23067	0.126466
447	orlistat	-0.19478	0.038	amylocaine	-0.162524	0.012	tranylcypromine	-0.145187	0.046	alfuzosin	-0.237765	0.43026	pridinol	-0.232155	0.409089	delsoline	-0.23041	0.232965
448	PF-00539758-00	-0.193971	0.042	pirinixic acid	-0.162504	0.002	cinchocaine	-0.144909	0.001	etofylline	-0.23759	0.637401	ethambutol	-0.231835	0.375406	imipenem	-0.22983	0.0377427
449	lovastatin	-0.193294	0.058	bromocriptine	-0.16233	0.002	11-deoxy-16,16-dimethylprostaglandin E2	-0.144403	0.0009995	cefalonium	-0.237225	0.700092	methocarbamol	-0.231735	0.141868	mesoridazine	-0.22912	0.275262
450	mesoridazine	-0.193292	0.026	0317956-0000	-0.16151	0.002	pyrazinamide	-0.144318	0.005	bendroflumethiazide	-0.23692	0.550674	fenbufen	-0.231555	0.087042	apramycin	-0.2291	0.141874
451	suramin sodium	-0.192694	0.026	metoprolol	-0.160246	0.006	metamizole sodium	-0.144036	0.005	2,6-dimethylpiperidine	-0.23674	0.744224	oxolinic acid	-0.230375	0.40867	depudecin	-0.22761	0.353686
452	domperidone	-0.192597	0.04	PF-00562151-00	-0.160056	0.014	tomatidine	-0.143962	0.003	pyrantel	-0.236455	0.437262	lobelanidine	-0.23006	0.427741	Prestwick-1085	-0.227515	0.158867
453	fursultiamine	-0.192373	0.054	sulfinpyrazone	-0.158067	0.004	droperidol	-0.143511	0.002	MG-132	-0.236205	0.884431	hexamethonium bromide	-0.230015	0.440282	oxymetazoline	-0.227325	0.268454
454	zuclopenthixol	-0.190053	0.044	cicloheximide	-0.157504	0.008	gallamine triethiodide	-0.143278	0.01	sulfabenzamide	-0.23591	0.558684	tinidazole	-0.22991	0.356567	Y-27632	-0.22712	0.179244
455	sulfamethoxypyridazine	-0.187975	0.05	dextromethorphan	-0.157264	0.008	famotidine	-0.143233	0.002	ofloxacin	-0.235255	0.69505	diltiazem	-0.229655	0.409177	nitrofurantoin	-0.226865	0.209571
456	tubocurarine chloride	-0.187532	0.022	hydralazine	-0.157145	0.008	CP-690334-01	-0.142791	0.002	ribostamycin	-0.23482	0.622016	amoxicillin	-0.22921	0.311497	Prestwick-1082	-0.226635	0.317097
457	5255229	-0.186963	0.032	furaltadone	-0.156601	0.008	pentetrazol	-0.14233	0.002	amprolium	-0.234215	0.61649	azapropazone	-0.22888	0.405359	fulvestrant	-0.226355	0.188762
458	lynestrenol	-0.186512	0.068	isoxsuprine	-0.156577	0.09	haloperidol	-0.141178	0.011	alpha-yohimbine	-0.233215	0.677928	mebeverine	-0.22869	0.260174	octopamine	-0.22611	0.226332
459	procainamide	-0.186478	0.03	moracizine	-0.156554	0.06	pirinixic acid	-0.141109	0.001	STOCK1N-28457	-0.23283	0.841159	10-methoxyharmalan	-0.22793	0.434402	iopanoic acid	-0.225865	0.335391
460	milrinone	-0.186256	0.022	mephenesin	-0.155321	0.01	isoxsuprine	-0.140423	0.081	urapidil	-0.232265	0.725315	celecoxib	-0.227635	0.483113	ritodrine	-0.22516	0.342016
461	pivampicillin	-0.186093	0.06	nilutamide	-0.155221	0.004	domperidone	-0.140173	0.007	propofol	-0.232	0.75942	rolipram	-0.2269	0.432143	labetalol	-0.224885	0.345427
462	dicoumarol	-0.185901	0.032	atropine	-0.15476	0.008	flunisolide	-0.139926	0.003	15(S)-15-methylprostaglandin E2	-0.231725	0.905334	imipenem	-0.226725	0.382678	cyclopentolate	-0.224455	0.353386
463	0316684-0000	-0.185608	0.03	haloperidol	-0.154614	0.052	tanespimycin	-0.139855	0.004	pirlindole	-0.23071	0.79573	sulfafurazole	-0.22655	0.465273	probenecid	-0.22379	0.229817
464	solanine	-0.185596	0.044	mevalolactone	-0.154166	0.001998	methacholine chloride	-0.139789	0.001	karakoline	-0.230095	0.817365	torasemide	-0.22627	0.463599	guanfacine	-0.22314	0
465	methacholine chloride	-0.184433	0.028	flunisolide	-0.15398	0.018	etofenamate	-0.138366	0.005	ethaverine	-0.229915	0.73317	picotamide	-0.226215	0.473462	spaglumic acid	-0.222555	0.299081
466	baclofen	-0.184118	0.05	prasterone	-0.152673	0.004	pinacidil	-0.138006	0.286	lycorine	-0.22932	0.795072	mimosine	-0.225655	0.474428	trapidil	-0.2224	0.27796
467	ronidazole	-0.182929	0.046	AG-028671	-0.152358	0.006	0317956-0000	-0.137779	0.008	quinethazone	-0.229225	0.784902	harman	-0.225495	0.54036	famotidine	-0.22174	0.319468
468	serotonin	-0.182809	0.042	mesoridazine	-0.15198	0.006	acetohexamide	-0.137368	0.004	fenoprofen	-0.229125	0.792387	arcaine	-0.22532	0.266839	rolipram	-0.22168	0.30166
469	clorgiline	-0.182661	0.028	MG-132	-0.150441	0.022	lorglumide	-0.137249	0.004	apramycin	-0.227715	0.812441	physostigmine	-0.225105	0.254897	lactobionic acid	-0.22158	0.287672
470	clemizole	-0.182181	0.072	physostigmine	-0.150107	0.008	sulfafurazole	-0.136887	0.003	acetylsalicylic acid	-0.22678	0.535397	tiratricol	-0.225095	0.622369	fenofibrate	-0.22125	0.0226238
471	cyclopentolate	-0.181632	0.028	alvespimycin	-0.148996	0.02	prasterone	-0.136134	0.002	clopamide	-0.22635	0.547681	urapidil	-0.22499	0.452022	flurbiprofen	-0.22107	0.402008
472	etofylline	-0.180863	0.044	dihydroergotamine	-0.14823	0.014	ethisterone	-0.136047	0.001	fluorocurarine	-0.22495	0.80847	aceclofenac	-0.224705	0.545857	guanethidine	-0.22028	0.376856
473	Prestwick-1083	-0.180241	0.032	benfluorex	-0.147616	0.014	Prestwick-1085	-0.135737	0.001	bromocriptine	-0.22197	0.375293	nystatin	-0.22409	0.317785	monastrol	-0.22003	0.68054
474	metrifonate	-0.179417	0.044	proxyphylline	-0.147182	0.01	fenoprofen	-0.13516	0.006	troleandomycin	-0.219635	0.878864	amrinone	-0.22401	0.468386	biotin	-0.21988	0.307247
475	clofilium tosylate	-0.178074	0.102	harman	-0.146738	0.06	oxantel	-0.133676	0.006	meteneprost	-0.21947	0.922523	cantharidin	-0.223485	0.963147	tremorine	-0.21947	0.339484
476	naringin	-0.1777	0.06	oxolinic acid	-0.146101	0.008	seneciphylline	-0.132371	0.002	zalcitabine	-0.218485	0.812305	fenoprofen	-0.223395	0.521474	chlorpropamide	-0.21938	0.508893
477	lomefloxacin	-0.176787	0.052	dicycloverine	-0.145661	0.018	testosterone	-0.132354	0.006	fenofibrate	-0.217175	0.858348	dilazep	-0.222215	0.319402	oxolinic acid	-0.21911	0.289228
478	cyclizine	-0.176132	0.074	troleandomycin	-0.145469	0.008	cyclizine	-0.132291	0.006	alprenolol	-0.21692	0.467672	mefexamide	-0.220565	0.559317	acetohexamide	-0.21885	0.336721
479	PNU-0293363	-0.175555	0.044	dexamethasone	-0.145299	0.03	milrinone	-0.131992	0.0009995	piracetam	-0.216025	0.830832	edrophonium chloride	-0.219775	0.443578	bupivacaine	-0.21883	0.405533
480	riboflavin	-0.175335	0.03	lorglumide	-0.145151	0.016	etomidate	-0.131535	0.001	canrenoic acid	-0.215485	0.752561	propranolol	-0.219335	0.394064	phenelzine	-0.21861	0.344152
481	depudecin	-0.174187	0.054	benzethonium chloride	-0.14507	0.026	cefazolin	-0.131203	0.024	isopropamide iodide	-0.21475	0.856969	pipemidic acid	-0.2184	0.0629127	picotamide	-0.218175	0.396515
482	strophanthidin	-0.174118	0.09	droperidol	-0.143678	0.02	alvespimycin	-0.130114	0.011	oxantel	-0.214725	0.894042	naloxone	-0.21798	0.274849	procarbazine	-0.21748	0.409172
483	Prestwick-1082	-0.173989	0.068	spectinomycin	-0.143211	0.016	bromopride	-0.130016	0.007	adrenosterone	-0.214225	0.899419	estradiol	-0.217775	0.501048	dihydroergotamine	-0.217385	0.314175
484	corticosterone	-0.173317	0.026	5286656	-0.14302	0.008	dimethadione	-0.130011	0.002	imidurea	-0.2136	0.914492	cefalonium	-0.21676	0.650132	propranolol	-0.21713	0.343679
485	kanamycin	-0.173159	0.042	tranylcypromine	-0.142941	0.016	scopolamine N-oxide	-0.129721	0.002	sulfathiazole	-0.213455	0.764621	ioxaglic acid	-0.21662	0.578118	thiamine	-0.21694	0.416323
486	11-deoxy-16,16-dimethylprostaglandin E2	-0.173006	0.04	carmustine	-0.142269	0.006	vinpocetine	-0.129079	0.002	torasemide	-0.211455	0.886635	imidurea	-0.2166	0.591546	propantheline bromide	-0.216425	0.452599
487	prasterone	-0.172476	0.07	carbachol	-0.142145	0.006	tubocurarine chloride	-0.129056	0.001	hesperidin	-0.20767	0.903618	ritodrine	-0.21615	0.681977	megestrol	-0.216035	0.404323
488	sulfinpyrazone	-0.17246	0.03	metitepine	-0.141286	0.03	fulvestrant	-0.128537	0.011	etofenamate	-0.206575	0.931829	proguanil	-0.215995	0.489753	dilazep	-0.215915	0.0946824
489	hydrastine hydrochloride	-0.171776	0.034	0316684-0000	-0.141113	0.002	pivampicillin	-0.127229	0.003	cinoxacin	-0.20489	0.882877	delsoline	-0.215245	0.675334	guaifenesin	-0.21588	0.417926
490	AG-028671	-0.171758	0.064	methacholine chloride	-0.140674	0.006	(-)-MK-801	-0.127171	0.006	butacaine	-0.204795	0.935744	Prestwick-1085	-0.21496	0.484781	quinethazone	-0.21531	0.369693
491	S-propranolol	-0.171179	0.04	hydrastinine	-0.139774	0.016	lanatoside C	-0.126686	0.019	esculin	-0.204495	0.958033	guanfacine	-0.214835	0.377975	salsolidin	-0.21526	0.247442
492	rimexolone	-0.17062	0.066	ciprofibrate	-0.139447	0.014	mercaptopurine	-0.126644	0.027	ritodrine	-0.20201	0.812267	ceftazidime	-0.21465	0.373857	diltiazem	-0.215075	0.43776
493	moracizine	-0.17033	0.166	S-propranolol	-0.139102	0.01	piperine	-0.126626	0.0009995	corbadrine	-0.20181	0.944082	sulfapyridine	-0.213415	0.185982	nystatin	-0.21503	0.0753745
494	dihydroergotamine	-0.169294	0.066	tubocurarine chloride	-0.138527	0.008	lomefloxacin	-0.126354	0.002	quipazine	-0.200535	0.925212	biotin	-0.213225	0.548942	mebeverine	-0.21497	0.422144
495	emetine	-0.168628	0.072	nimesulide	-0.13819	0.022	guaifenesin	-0.126174	0.006	celecoxib	-0.19823	0.859139	depudecin	-0.21296	0.576461	edrophonium chloride	-0.214385	0.157462
496	clopamide	-0.168123	0.07	pridinol	-0.138152	0.028	harman	-0.125928	0.05	pralidoxime	-0.19773	0.890748	quinethazone	-0.21228	0.709243	quipazine	-0.21418	0.449712
497	dexamethasone	-0.16682	0.076	pentolonium	-0.137156	0.014	metolazone	-0.125582	0.004	10-methoxyharmalan	-0.196565	0.961568	terguride	-0.211945	0.739965	cefalexin	-0.21406	0.0992273
498	dinoprostone	-0.166565	0.056	(-)-MK-801	-0.136784	0.018	bromocriptine	-0.12535	0.009	norfloxacin	-0.193075	0.974733	terbutaline	-0.21067	0.670101	colecalciferol	-0.21367	0.299668
499	flunisolide	-0.164716	0.078	picrotoxinin	-0.136753	0.014	STOCK1N-35696	-0.125056	0.003	isoxicam	-0.18339	0.985591	piromidic acid	-0.20996	0.768875	convolamine	-0.21343	0.261299
500	esculin	-0.164015	0.082	torasemide	-0.136748	0.046	sulfinpyrazone	-0.124678	0.004	moroxydine	-0.176525	0.970256	isopropamide iodide	-0.209715	0.705612	fenbufen	-0.212985	0
501	tetraethylenepentamine	-0.163653	0.038	suramin sodium	-0.136731	0.01	SR-95531	-0.124554	0.005	dexamethasone	0	1	fulvestrant	-0.209245	0.33939	cefalonium	-0.212215	0.49179
502	cefotaxime	-0.163313	0.106	milrinone	-0.136535	0.004	dexamethasone	-0.124364	0.016	tamoxifen	0	1	canrenoic acid	-0.20895	0.0620515	demeclocycline	-0.211285	0.310863
503	spectinomycin	-0.163254	0.056	salsolidin	-0.136144	0.014	digitoxigenin	-0.124147	0.012	sulindac	0	1	crotamiton	-0.208865	0.782846	debrisoquine	-0.2111	0.424367
504	geldanamycin	-0.163047	0.128	metolazone	-0.135953	0.014	cicloheximide	-0.122547	0.01	15-delta prostaglandin J2	0	1	naftopidil	-0.20841	0.754883	hesperetin	-0.210585	0.0649965
505	todralazine	-0.163018	0.11	hydrastine hydrochloride	-0.135854	0.02	troleandomycin	-0.121512	0.016	tanespimycin	0	1	hesperetin	-0.208385	0.284323	bemegride	-0.21043	0.591088
506	vincamine	-0.162062	0.082	CP-863187	-0.135496	0.016	hydrastine hydrochloride	-0.121337	0.006	ciclosporin	0	1	ofloxacin	-0.207605	0.749943	vitexin	-0.20972	0.554946
507	droperidol	-0.16167	0.074	ioversol	-0.135475	0.006	carbachol	-0.120759	0.009	indometacin	0	1	artemisinin	-0.207295	0.668045	roxarsone	-0.209175	0.373752
508	seneciphylline	-0.161329	0.04	amrinone	-0.135024	0.018	imipenem	-0.120039	0.003	thalidomide	0	1	colecalciferol	-0.20709	0.772095	ofloxacin	-0.208245	0.585298
509	alfuzosin	-0.159821	0.084	fenbufen	-0.134597	0.02	mycophenolic acid	-0.119912	0.013	genistein	0	1	bromocriptine	-0.205765	0.681994	meclofenamic acid	-0.20791	0.602592
510	benzylpenicillin	-0.159111	0.074	cyclizine	-0.134549	0.022	S-propranolol	-0.119326	0.006	fludrocortisone	0	1	nicotinic acid	-0.20495	0.687718	0317956-0000	-0.206845	0.60835
511	metitepine	-0.15846	0.064	W-13	-0.134257	0.018	phenelzine	-0.118673	0.011	quercetin	0	1	cefotaxime	-0.204905	0.712539	gemfibrozil	-0.2056	0.207622
512	tamoxifen	-0.157686	0.1	ranitidine	-0.134227	0.034	noretynodrel	-0.11862	0.053	NU-1025	0	1	6-azathymine	-0.20382	0.861252	ampicillin	-0.20527	0.485904
513	cinnarizine	-0.156411	0.046	seneciphylline	-0.133287	0.014	fenbufen	-0.118524	0.009	monorden	0	1	buflomedil	-0.20379	0.64561	piracetam	-0.205025	0.539052
514	nisoxetine	-0.156025	0.062	orlistat	-0.132605	0.012	fluvastatin	-0.117959	0.082	arachidonyltrifluoromethane	0	1	sulfamerazine	-0.20324	0.776671	zoxazolamine	-0.20494	0.0726369
515	dexibuprofen	-0.155889	0.062	ketoprofen	-0.13232	0.022	C-75	-0.117122	0.012	azathioprine	0	1	citalopram	-0.20278	0.525772	isopropamide iodide	-0.203135	0.577038
516	lobelanidine	-0.155404	0.07	bromopride	-0.132293	0.016	MG-132	-0.117075	0.022	sodium phenylbutyrate	0	1	oxybenzone	-0.20262	0.812987	STOCK1N-28457	-0.202385	0.938703
517	vinpocetine	-0.154755	0.056	isradipine	-0.131736	0.21	metoprolol	-0.115206	0.004	pirinixic acid	0	1	caffeic acid	-0.201045	0.767736	xamoterol	-0.202225	0.65288
518	suloctidil	-0.154468	0.122	nisoxetine	-0.131576	0.006	fluticasone	-0.115177	0.014	rosiglitazone	0	1	propantheline bromide	-0.20087	0.793659	mefexamide	-0.20211	0.766382
519	metolazone	-0.154037	0.078	betulinic acid	-0.131502	0.022	proxyphylline	-0.114647	0.005	wortmannin	0	1	methapyrilene	-0.200195	0.742141	antazoline	-0.201865	0.54462
520	arcaine	-0.153922	0.072	trimetazidine	-0.131465	0.006	nifenazone	-0.114479	0.035	clozapine	0	1	methoxamine	-0.20014	0.766453	ambroxol	-0.201855	0.47962
521	dihydrostreptomycin	-0.153898	0.064	alpha-estradiol	-0.129442	0.066	AG-028671	-0.114192	0.009	haloperidol	0	1	nialamide	-0.199745	0.862108	piromidic acid	-0.201585	0.631627
522	tanespimycin	-0.153285	0.13	clofazimine	-0.12928	0.046	PF-01378883-00	-0.113836	0.006	iloprost	0	1	moxonidine	-0.199665	0.74927	kinetin	-0.20153	0.687293
523	amphotericin B	-0.153208	0.094	canrenoic acid	-0.12839	0.04	spectinomycin	-0.112994	0.003	W-13	0	1	dihydrostreptomycin	-0.198825	0.816209	naftopidil	-0.20152	0.6395
524	isradipine	-0.152275	0.062	acetylsalicylsalicylic acid	-0.128215	0.136	proxymetacaine	-0.112508	0.012	butein	0	1	helveticoside	-0.198725	0.885133	mimosine	-0.1998	0.591687
525	cyclobenzaprine	-0.152098	0.316	dexibuprofen	-0.127855	0.014	heliotrine	-0.111979	0.004	geldanamycin	0	1	ampicillin	-0.196405	0.818577	triflusal	-0.19973	0.690403
526	guaifenesin	-0.151255	0.088	pivampicillin	-0.127781	0.026	benzylpenicillin	-0.111839	0.009	colchicine	0	1	isocarboxazid	-0.196275	0.842513	pipemidic acid	-0.19919	0.123203
527	papaverine	-0.151006	0.1	vinpocetine	-0.127472	0.018	mevalolactone	-0.111646	0.012	benserazide	0	1	estropipate	-0.195895	0.896105	tinidazole	-0.19832	0.516683
528	mycophenolic acid	-0.150411	0.14	etomidate	-0.127358	0.022	cetirizine	-0.111187	0.007	docosahexaenoic acid ethyl ester	0	1	Y-27632	-0.195615	0.858134	midodrine	-0.19823	0.670014
529	lanatoside C	-0.150364	0.1	piperine	-0.126923	0.016	5286656	-0.110876	0.007	butirosin	0	1	2,6-dimethylpiperidine	-0.19515	0.910497	carbinoxamine	-0.19811	0.731709
530	caffeic acid	-0.149857	0.082	nifenazone	-0.12664	0.052	imidurea	-0.110289	0.013	colforsin	0	1	pirlindole	-0.191985	0.68996	prilocaine	-0.197775	0.648927
531	piroxicam	-0.14952	0.1	guanfacine	-0.126492	0.03	nitrofurantoin	-0.110281	0.024	prazosin	0	1	pancuronium bromide	-0.19173	0.924391	ornidazole	-0.196845	0.586893
532	PF-00562151-00	-0.149499	0.084	Prestwick-1085	-0.126319	0.018	hydrastinine	-0.109697	0.008	5252917	0	1	quinidine	-0.19035	0.879445	pridinol	-0.195765	0.760224
533	7-aminocephalosporanic acid	-0.14901	0.076	dilazep	-0.123866	0.052	hesperetin	-0.109545	0.018	Y-27632	0	1	digoxin	-0.190229	0.856516	salsolinol	-0.194775	0.802091
534	H-89	-0.148664	0.068	sulfafurazole	-0.122742	0.024	betahistine	-0.109443	0.017	carbamazepine	0	1	riboflavin	-0.188745	0.947542	riboflavin	-0.19447	0.79632
535	doxycycline	-0.147981	0.052	ofloxacin	-0.122667	0.022	propranolol	-0.109389	0.013	5253409	0	1	sulindac	-0.18874	0.972272	fluorocurarine	-0.1936	0.59809
536	alvespimycin	-0.146596	0.116	imipenem	-0.122467	0.024	meclofenamic acid	-0.109328	0.035	5230742	0	1	glipizide	-0.187625	0.549713	ozagrel	-0.192985	0.792115
537	Trolox C	-0.146312	0.07	mycophenolic acid	-0.121514	0.042	suramin sodium	-0.108895	0.008	oxaprozin	0	1	cephaeline	-0.187255	0.728121	pentetrazol	-0.192865	0.362527
538	SC-19220	-0.146275	0.072	gallamine triethiodide	-0.121064	0.048	ethaverine	-0.108571	0.018	quinostatin	0	1	Prestwick-664	-0.187005	0.905891	lymecycline	-0.19225	0.801888
539	tobramycin	-0.145934	0.07	oxantel	-0.119591	0.036	acetylsalicylic acid	-0.108523	0.018	5182598	0	1	midodrine	-0.18586	0.933616	dihydrostreptomycin	-0.191225	0.712902
540	estropipate	-0.14586	0.194	lactobionic acid	-0.118659	0.018	dicoumarol	-0.10843	0.007	5186223	0	1	karakoline	-0.18533	0.880805	oxybenzone	-0.190805	0.622894
541	allantoin	-0.145795	0.096	hexetidine	-0.118476	0.036	ciprofibrate	-0.107975	0.015	celastrol	0	1	7-aminocephalosporanic acid	-0.18186	0.937655	glipizide	-0.19078	0.304488
542	pirlindole	-0.145276	0.076	lanatoside C	-0.118164	0.048	fludroxycortide	-0.10772	0.041	5162773	0	1	lymecycline	-0.181285	0.951476	piperacillin	-0.19023	0.747043
543	pyrazinamide	-0.144591	0.11	lomefloxacin	-0.117596	0.016	estradiol	-0.106492	0.056	5152487	0	1	amprolium	-0.18122	0.911494	scopolamine	-0.18966	0.324071
544	pinacidil	-0.143627	0.092	dicoumarol	-0.117407	0.02	josamycin	-0.106417	0.008	5213008	0	1	flecainide	-0.179635	0.965449	Prestwick-1084	-0.188295	0.326648
545	piperine	-0.142711	0.058	hesperetin	-0.117386	0.062	nimesulide	-0.106179	0.013	5186324	0	1	piracetam	-0.178145	0.9679	proguanil	-0.18752	0.917754
546	naftidrofuryl	-0.142578	0.088	Prestwick-1082	-0.115988	0.044	salsolidin	-0.105068	0.01	5114445	0	1	esculin	-0.17683	0.981251	dorzolamide	-0.18716	0.819631
547	proglumide	-0.142553	0.066	proxymetacaine	-0.11597	0.026	0316684-0000	-0.104709	0.01	5151277	0	1	morantel	-0.17603	0.979709	citalopram	-0.186855	0.625636
548	procaine	-0.141363	0.098	epiandrosterone	-0.115118	0.046	Trolox C	-0.104388	0.013	5109870	0	1	norfloxacin	-0.17333	0.772926	morantel	-0.18651	0.719154
549	metoprolol	-0.141254	0.076	tetracaine	-0.114979	0.026	guanfacine	-0.104115	0.015	clotrimazole	0	1	carbamazepine	-0.170785	0.990467	6-azathymine	-0.18361	0.898508
550	brinzolamide	-0.140472	0.174	oxymetazoline	-0.114917	0.01	H-89	-0.102823	0.01	5140203	0	1	mepenzolate bromide	-0.160555	0.995364	crotamiton	-0.182505	0.868812
551	rolitetracycline	-0.13983	0.068	heliotrine	-0.114309	0.028	oxolinic acid	-0.102809	0.018	alvespimycin	0	1	alpha-estradiol	0	1	pirlindole	-0.18247	0.494664
552	ursodeoxycholic acid	-0.138679	0.078	riboflavin	-0.114245	0.194	ofloxacin	-0.102535	0.011	(-)-catechin	0	1	dexamethasone	0	1	DL-thiorphan	-0.1819	0.975336
553	nitrofurantoin	-0.138293	0.104	etofenamate	-0.114152	0.046	nisoxetine	-0.102513	0.009	demecolcine	0	1	tamoxifen	0	1	hydroxyzine	-0.18069	0.933879
554	remoxipride	-0.138223	0.108	5211181	-0.11388	0.022	zoxazolamine	-0.102122	0.019	monensin	0	1	tanespimycin	0	1	loracarbef	-0.1804	0.940603
555	carbamazepine	-0.13815	0.1	tetraethylenepentamine	-0.113559	0.036	apramycin	-0.10195	0.029	3-hydroxy-DL-kynurenine	0	1	LY-294002	0	1	ursodeoxycholic acid	-0.180165	0.906755
556	procarbazine	-0.137599	0.106	iopanoic acid	-0.113541	0.056	ketoprofen	-0.10184	0.007	doxycycline	0	1	indometacin	0	1	diethylcarbamazine	-0.17959	0.951486
557	AH-23848	-0.136308	0.092	benzylpenicillin	-0.112725	0.046	vitexin	-0.101779	0.33	phenanthridinone	0	1	clofibrate	0	1	karakoline	-0.179465	0.600162
558	metoclopramide	-0.136299	0.088	testosterone	-0.112132	0.064	amrinone	-0.101475	0.022	DL-PPMP	0	1	thalidomide	0	1	celecoxib	-0.17859	0.912758
559	tribenoside	-0.136186	0.102	depudecin	-0.111352	0.044	iopanoic acid	-0.100682	0.02	cytochalasin B	0	1	fludrocortisone	0	1	benserazide	-0.178435	0.911259
560	canrenoic acid	-0.135912	0.118	idoxuridine	-0.110145	0.072	helveticoside	-0.100627	0.029	phentolamine	0	1	monastrol	0	1	benzthiazide	-0.176185	0.83132
561	quinostatin	-0.135436	0.116	cetirizine	-0.109162	0.032	dihydroergotamine	-0.100465	0.014	tyrphostin AG-1478	0	1	NU-1025	0	1	bromocriptine	-0.1736	0.973037
562	3-hydroxy-DL-kynurenine	-0.135428	0.084	liothyronine	-0.109045	0.038	arcaine	-0.099817	0.014	thioguanosine	0	1	acetylsalicylic acid	0	1	artemisinin	-0.17288	0.932503
563	karakoline	-0.135373	0.104	levcycloserine	-0.10786	0.038	betulinic acid	-0.0992369	0.025	benfluorex	0	1	monorden	0	1	carbamazepine	-0.15924	0.988332
564	benzethonium chloride	-0.134934	0.162	5255229	-0.107761	0.044	6-azathymine	-0.0987646	0.021	zoxazolamine	0	1	arachidonyltrifluoromethane	0	1	methoxamine	-0.154015	0.990859
565	fluticasone	-0.134497	0.124	lynestrenol	-0.106742	0.078	pipemidic acid	-0.0986513	0.021	cefalexin	0	1	mercaptopurine	0	1	estradiol	0	1
566	helveticoside	-0.134192	0.146	guaifenesin	-0.106023	0.052	dihydrostreptomycin	-0.0974513	0.011	bezafibrate	0	1	azathioprine	0	1	alpha-estradiol	0	1
567	pentolonium	-0.133853	0.11	cyclopentolate	-0.104869	0.024	scopolamine	-0.0974001	0.022	tacrine	0	1	sodium phenylbutyrate	0	1	tamoxifen	0	1
568	dyclonine	-0.133836	0.132	rilmenidine	-0.104588	0.052	nystatin	-0.0973129	0.021	dextromethorphan	0	1	fasudil	0	1	sulindac	0	1
569	sotalol	-0.13211	0.1	digitoxigenin	-0.103865	0.078	dacarbazine	-0.097115	0.022	bisoprolol	0	1	pirinixic acid	0	1	tanespimycin	0	1
570	5230742	-0.131819	0.214	terguride	-0.102787	0.092	propantheline bromide	-0.0969863	0.047	flupentixol	0	1	rosiglitazone	0	1	LY-294002	0	1
571	torasemide	-0.13161	0.192	ambroxol	-0.102426	0.052	benzethonium chloride	-0.0969127	0.048	clebopride	0	1	wortmannin	0	1	indometacin	0	1
572	cefalonium	-0.13068	0.088	megestrol	-0.1019	0.056	ioversol	-0.0961297	0.013	testosterone	0	1	clozapine	0	1	clofibrate	0	1
573	convolamine	-0.130092	0.12	pinacidil	-0.101586	0.052	hexetidine	-0.0955583	0.032	androsterone	0	1	haloperidol	0	1	fludrocortisone	0	1
574	isoxsuprine	-0.13008	0.222	15(S)-15-methylprostaglandin E2	-0.100867	0.048	lynestrenol	-0.0954241	0.055	suloctidil	0	1	iloprost	0	1	quercetin	0	1
575	hesperetin	-0.129913	0.126	tetramisole	-0.100737	0.038	orlistat	-0.095364	0.021	coralyne	0	1	4,5-dianilinophthalimide	0	1	exisulind	0	1
576	sulfabenzamide	-0.12987	0.122	valdecoxib	-0.100651	0.052	digoxin	-0.0953584	0.047	domperidone	0	1	butein	0	1	acetylsalicylic acid	0	1
577	troleandomycin	-0.128688	0.132	doxycycline	-0.100028	0.044	dilazep	-0.0950339	0.033	ouabain	0	1	geldanamycin	0	1	monorden	0	1
578	chloropyrazine	-0.127682	0.098	H-89	-0.0999976	0.03	alpha-estradiol	-0.0947631	0.1	arecoline	0	1	colchicine	0	1	sirolimus	0	1
579	tetramisole	-0.127595	0.096	R-atenolol	-0.0991938	0.032	procarbazine	-0.0945233	0.028	carcinine	0	1	benserazide	0	1	mercaptopurine	0	1
580	natamycin	-0.1267	0.126	triflusal	-0.0984552	0.064	metitepine	-0.094126	0.033	levothyroxine sodium	0	1	paclitaxel	0	1	azathioprine	0	1
581	oxytetracycline	-0.12576	0.11	helveticoside	-0.0978324	0.084	tetraethylenepentamine	-0.0935556	0.019	carbarsone	0	1	docosahexaenoic acid ethyl ester	0	1	sodium phenylbutyrate	0	1
582	ethaverine	-0.125738	0.156	arcaine	-0.0970389	0.052	epiandrosterone	-0.0919976	0.035	cefotetan	0	1	prazosin	0	1	fasudil	0	1
583	edrophonium chloride	-0.124866	0.142	terbutaline	-0.0959105	0.062	dexibuprofen	-0.0912212	0.022	dl-alpha tocopherol	0	1	5252917	0	1	pirinixic acid	0	1
584	isoxicam	-0.124831	0.104	ethaverine	-0.095707	0.062	pridinol	-0.0907371	0.039	apigenin	0	1	5255229	0	1	rosiglitazone	0	1
585	alcuronium chloride	-0.12442	0.168	fluticasone	-0.0953917	0.098	oxymetazoline	-0.0907146	0.027	7-aminocephalosporanic acid	0	1	oxaprozin	0	1	cobalt chloride	0	1
586	loxapine	-0.123771	0.14	fenoprofen	-0.0952182	0.08	trazodone	-0.0893914	0.092	cefadroxil	0	1	quinostatin	0	1	wortmannin	0	1
587	hymecromone	-0.123604	0.104	natamycin	-0.0948685	0.08	benfluorex	-0.0890872	0.047	N-acetylmuramic acid	0	1	ikarugamycin	0	1	clozapine	0	1
588	atropine	-0.123566	0.12	serotonin	-0.0947645	0.092	naloxone	-0.0882661	0.032	piperine	0	1	5182598	0	1	haloperidol	0	1
589	flucytosine	-0.123216	0.098	procarbazine	-0.0947532	0.058	digoxigenin	-0.0882178	0.047	pepstatin	0	1	pyrvinium	0	1	iloprost	0	1
590	trazodone	-0.122587	0.178	betahistine	-0.0945276	0.076	tetracaine	-0.0878495	0.033	N-acetyl-L-aspartic acid	0	1	5186223	0	1	butein	0	1
591	phenacetin	-0.122212	0.144	amoxicillin	-0.0925085	0.074	lactobionic acid	-0.0876328	0.024	Chicago Sky Blue 6B	0	1	5162773	0	1	geldanamycin	0	1
592	ginkgolide A	-0.122205	0.18	pipemidic acid	-0.0920915	0.074	carmustine	-0.0872558	0.03	cyclobenzaprine	0	1	5152487	0	1	nocodazole	0	1
593	pipemidic acid	-0.120539	0.148	metoclopramide	-0.0915725	0.054	procaine	-0.0867331	0.044	mebhydrolin	0	1	5213008	0	1	colchicine	0	1
594	flumetasone	-0.120269	0.21	edrophonium chloride	-0.0913209	0.08	cyclopentolate	-0.0861969	0.026	myricetin	0	1	5114445	0	1	paclitaxel	0	1
595	heliotrine	-0.119912	0.122	mefexamide	-0.0907501	0.05	acetylsalicylsalicylic acid	-0.085695	0.142	brompheniramine	0	1	5140203	0	1	docosahexaenoic acid ethyl ester	0	1
596	testosterone	-0.119875	0.142	nystatin	-0.0905075	0.06	amoxicillin	-0.0850008	0.04	SR-95639A	0	1	alvespimycin	0	1	colforsin	0	1
597	hydralazine	-0.119606	0.17	metamizole sodium	-0.0894798	0.084	phenanthridinone	-0.0848681	0.028	digitoxigenin	0	1	demecolcine	0	1	prazosin	0	1
598	spironolactone	-0.119541	0.176	Trolox C	-0.0889574	0.078	2,6-dimethylpiperidine	-0.0842356	0.027	carteolol	0	1	monensin	0	1	5252917	0	1
599	ranitidine	-0.118265	0.186	fluvastatin	-0.0884209	0.184	cephaeline	-0.084224	0.05	primaquine	0	1	3-hydroxy-DL-kynurenine	0	1	5224221	0	1
600	fulvestrant	-0.118084	0.19	phenanthridinone	-0.0882971	0.074	debrisoquine	-0.0833483	0.031	betulinic acid	0	1	tyrphostin AG-825	0	1	oxaprozin	0	1
601	harman	-0.117832	0.2	naloxone	-0.0878107	0.094	biotin	-0.0826888	0.048	chlorogenic acid	0	1	DL-PPMP	0	1	5182598	0	1
602	flavoxate	-0.117285	0.244	monorden	-0.0877173	0.148	thiamine	-0.0824254	0.039	astemizole	0	1	cytochalasin B	0	1	5186223	0	1
603	PF-00539745-00	-0.115991	0.158	fulvestrant	-0.0874062	0.116	ethambutol	-0.0813678	0.051	ivermectin	0	1	minocycline	0	1	5149715	0	1
604	oxymetazoline	-0.115395	0.118	butyl hydroxybenzoate	-0.0873696	0.16	mestranol	-0.0810112	0.063	disulfiram	0	1	phentolamine	0	1	5162773	0	1
605	selegiline	-0.11408	0.142	josamycin	-0.0862981	0.076	depudecin	-0.0808702	0.04	isoconazole	0	1	MG-132	0	1	5213008	0	1
606	cinoxacin	-0.113736	0.158	fluoxetine	-0.0852085	0.122	megestrol	-0.08017	0.054	aminophenazone	0	1	thioguanosine	0	1	5114445	0	1
607	azathioprine	-0.112988	0.328	rolipram	-0.0841015	0.084	Prestwick-1082	-0.0794938	0.08	acetylsalicylsalicylic acid	0	1	zoxazolamine	0	1	5151277	0	1
608	gallamine triethiodide	-0.112814	0.152	propranolol	-0.0839476	0.068	brompheniramine	-0.0783118	0.055	nalbuphine	0	1	N6-methyladenosine	0	1	5140203	0	1
609	dizocilpine	-0.112352	0.148	dihydrostreptomycin	-0.0838367	0.054	mefexamide	-0.0776911	0.038	terfenadine	0	1	cefalexin	0	1	(-)-catechin	0	1
610	bromopride	-0.11204	0.148	convolamine	-0.0836778	0.088	diltiazem	-0.0762919	0.068	neomycin	0	1	bezafibrate	0	1	demecolcine	0	1
611	tolfenamic acid	-0.111975	0.122	digoxin	-0.0825285	0.084	tetramisole	-0.0762746	0.044	mianserin	0	1	tacrine	0	1	monensin	0	1
612	ioversol	-0.111469	0.148	thiamine	-0.0825161	0.098	prazosin	-0.0762234	0.382	picotamide	0	1	dextromethorphan	0	1	12,13-EODE	0	1
613	Prestwick-1085	-0.111298	0.15	acetylsalicylic acid	-0.0818337	0.094	rolipram	-0.0758074	0.057	pirenzepine	0	1	buspirone	0	1	3-hydroxy-DL-kynurenine	0	1
614	amprolium	-0.11127	0.128	hymecromone	-0.0817545	0.102	karakoline	-0.0752827	0.046	pindolol	0	1	bisoprolol	0	1	doxycycline	0	1
615	dicycloverine	-0.11067	0.146	propantheline bromide	-0.0816688	0.146	ambroxol	-0.0750798	0.061	acenocoumarol	0	1	clebopride	0	1	tyrphostin AG-825	0	1
616	digoxin	-0.109855	0.162	digoxigenin	-0.0815852	0.096	5255229	-0.0741443	0.049	triamcinolone	0	1	hesperidin	0	1	cytochalasin B	0	1
617	indapamide	-0.109467	0.146	lycorine	-0.0814317	0.122	terbutaline	-0.0726693	0.073	tetracycline	0	1	testosterone	0	1	phentolamine	0	1
618	5211181	-0.109414	0.146	diltiazem	-0.08105	0.11	triflusal	-0.072372	0.051	midodrine	0	1	androsterone	0	1	MG-132	0	1
619	lactobionic acid	-0.109382	0.144	biotin	-0.0810423	0.094	liothyronine	-0.0717666	0.068	ranitidine	0	1	suloctidil	0	1	N6-methyladenosine	0	1
620	cefadroxil	-0.108612	0.134	debrisoquine	-0.0803972	0.084	sulfapyridine	-0.0715121	0.069	ornidazole	0	1	domperidone	0	1	bezafibrate	0	1
621	amylocaine	-0.108495	0.182	bezafibrate	-0.0803731	0.068	ranitidine	-0.0713563	0.112	flumequine	0	1	ouabain	0	1	tacrine	0	1
622	norfloxacin	-0.107361	0.17	6-azathymine	-0.0801007	0.126	edrophonium chloride	-0.0707407	0.07	gemfibrozil	0	1	arecoline	0	1	buspirone	0	1
623	niridazole	-0.106687	0.168	ethambutol	-0.0800368	0.092	R-atenolol	-0.0707245	0.063	metampicillin	0	1	carcinine	0	1	bisoprolol	0	1
624	ethotoin	-0.104732	0.18	zalcitabine	-0.0796664	0.114	quipazine	-0.0707219	0.096	iproniazid	0	1	corticosterone	0	1	clebopride	0	1
625	biotin	-0.104156	0.138	crotamiton	-0.0784647	0.136	benserazide	-0.0699099	0.071	cloxacillin	0	1	calcium pantothenate	0	1	hesperidin	0	1
626	naloxone	-0.104137	0.176	C-75	-0.0783219	0.09	esculin	-0.0693638	0.108	sulpiride	0	1	levothyroxine sodium	0	1	androsterone	0	1
627	alprenolol	-0.102898	0.148	lobelanidine	-0.0782409	0.114	ritodrine	-0.0688616	0.1	levodopa	0	1	carisoprodol	0	1	suloctidil	0	1
628	triflusal	-0.102745	0.17	benserazide	-0.0782015	0.088	SB-202190	-0.0686661	0.062	pyrimethamine	0	1	cyanocobalamin	0	1	coralyne	0	1
629	meteneprost	-0.102222	0.142	procaine	-0.0780392	0.114	bezafibrate	-0.0676411	0.072	ticlopidine	0	1	dl-alpha tocopherol	0	1	domperidone	0	1
630	5151277	-0.10086	0.16	dacarbazine	-0.0777626	0.128	tremorine	-0.0662454	0.104	miconazole	0	1	cefadroxil	0	1	ouabain	0	1
631	bemegride	-0.100449	0.248	selegiline	-0.0775528	0.072	valdecoxib	-0.0661728	0.08	dicycloverine	0	1	N-acetylmuramic acid	0	1	arecoline	0	1
632	piribedil	-0.0997832	0.206	quipazine	-0.076999	0.096	rilmenidine	-0.066026	0.09	hydrochlorothiazide	0	1	piperine	0	1	anisomycin	0	1
633	dextromethorphan	-0.0996234	0.208	methapyrilene	-0.0751705	0.098	natamycin	-0.0655494	0.083	captopril	0	1	N-acetyl-L-aspartic acid	0	1	corticosterone	0	1
634	phenanthridinone	-0.0989523	0.166	PF-01378883-00	-0.0725802	0.116	bemegride	-0.0649784	0.158	phenazone	0	1	Chicago Sky Blue 6B	0	1	calcium pantothenate	0	1
635	sulfafurazole	-0.0978765	0.216	imidurea	-0.0722718	0.124	moroxydine	-0.0648939	0.073	amylocaine	0	1	cyclobenzaprine	0	1	levothyroxine sodium	0	1
636	terguride	-0.0977056	0.196	nitrofurantoin	-0.0721984	0.132	zalcitabine	-0.064806	0.088	niclosamide	0	1	mebhydrolin	0	1	carisoprodol	0	1
637	2,6-dimethylpiperidine	-0.0976887	0.172	2,6-dimethylpiperidine	-0.0721141	0.1	metoclopramide	-0.0645557	0.071	khellin	0	1	myricetin	0	1	cyanocobalamin	0	1
638	cobalt chloride	-0.097077	0.194	indometacin	-0.0718371	0.264	androsterone	-0.0643844	0.231	apomorphine	0	1	brompheniramine	0	1	cefotetan	0	1
639	monastrol	-0.0969472	0.214	mestranol	-0.0716605	0.154	15(S)-15-methylprostaglandin E2	-0.0641762	0.072	glipizide	0	1	SR-95639A	0	1	7-aminocephalosporanic acid	0	1
640	quipazine	-0.0961807	0.232	androsterone	-0.0709306	0.282	fluvoxamine	-0.0628584	0.116	metolazone	0	1	bacampicillin	0	1	cefadroxil	0	1
641	phentolamine	-0.0951204	0.182	sotalol	-0.0704412	0.11	piracetam	-0.0626893	0.091	loxapine	0	1	digitoxigenin	0	1	N-acetylmuramic acid	0	1
642	trapidil	-0.094762	0.186	karakoline	-0.0703483	0.108	propoxycaine	-0.0625609	0.081	hydroxyzine	0	1	carteolol	0	1	piperine	0	1
643	ofloxacin	-0.0937733	0.168	tiaprofenic acid	-0.0697461	0.112	cefalexin	-0.0617109	0.096	ampicillin	0	1	betulinic acid	0	1	pepstatin	0	1
644	roxithromycin	-0.0935392	0.204	esculin	-0.0693591	0.156	piromidic acid	-0.0614591	0.111	hesperetin	0	1	chlorogenic acid	0	1	N-acetyl-L-aspartic acid	0	1
645	alfaxalone	-0.0929555	0.19	scopolamine	-0.0684487	0.132	hexamethonium bromide	-0.0612496	0.104	loperamide	0	1	astemizole	0	1	Chicago Sky Blue 6B	0	1
646	etofenamate	-0.0929164	0.222	gliquidone	-0.0682617	0.124	pirlindole	-0.0608075	0.086	lynestrenol	0	1	ivermectin	0	1	cyclobenzaprine	0	1
647	megestrol	-0.0927189	0.198	celecoxib	-0.0680318	0.112	betulin	-0.0605526	0.111	perphenazine	0	1	disulfiram	0	1	mebhydrolin	0	1
648	josamycin	-0.0922308	0.186	SC-19220	-0.0676334	0.136	5151277	-0.0601599	0.092	lisuride	0	1	isoconazole	0	1	myricetin	0	1
649	pirenperone	-0.0919846	0.192	bemegride	-0.0672815	0.214	monorden	-0.0600476	0.175	albendazole	0	1	nicergoline	0	1	brompheniramine	0	1
650	16,16-dimethylprostaglandin E2	-0.0911515	0.162	cephaeline	-0.0671903	0.144	hymecromone	-0.0599394	0.075	oxybutynin	0	1	gallamine triethiodide	0	1	SR-95639A	0	1
651	acetylsalicylic acid	-0.0905204	0.238	AH-23848	-0.0663906	0.128	tiaprofenic acid	-0.0596022	0.098	oxytetracycline	0	1	aminophenazone	0	1	buflomedil	0	1
652	betulinic acid	-0.0902899	0.196	tiratricol	-0.0663538	0.174	Prestwick-1083	-0.0591253	0.104	clonidine	0	1	acetylsalicylsalicylic acid	0	1	digitoxigenin	0	1
653	isocarboxazid	-0.0900097	0.174	altizide	-0.0659638	0.126	gliquidone	-0.058956	0.09	antazoline	0	1	nalbuphine	0	1	carteolol	0	1
654	proxymetacaine	-0.0894127	0.194	methocarbamol	-0.065414	0.118	tolazamide	-0.0587491	0.096	pimozide	0	1	mianserin	0	1	betulinic acid	0	1
655	cinchonidine	-0.0891481	0.19	coralyne	-0.0648131	0.134	selegiline	-0.0580176	0.102	mepacrine	0	1	pirenzepine	0	1	astemizole	0	1
656	propantheline bromide	-0.0882589	0.238	nomegestrol	-0.0644828	0.164	quinidine	-0.0569976	0.117	etacrynic acid	0	1	pindolol	0	1	ivermectin	0	1
657	valdecoxib	-0.0865463	0.17	hexamethonium bromide	-0.0633505	0.138	PHA-00816795	-0.056955	0.09	mifepristone	0	1	triamcinolone	0	1	disulfiram	0	1
658	MK-886	-0.0854599	0.21	spaglumic acid	-0.0631874	0.166	coralyne	-0.0558376	0.436	amodiaquine	0	1	tetracycline	0	1	isoconazole	0	1
659	iobenguane	-0.0851442	0.21	16,16-dimethylprostaglandin E2	-0.0628534	0.152	palmatine	-0.0553315	0.148	diperodon	0	1	pyrantel	0	1	gallamine triethiodide	0	1
660	dorzolamide	-0.0848871	0.218	pirlindole	-0.0605767	0.122	gemfibrozil	-0.0550586	0.114	mebeverine	0	1	ornidazole	0	1	aminophenazone	0	1
661	digoxigenin	-0.0842336	0.226	SB-202190	-0.0605767	0.142	nipecotic acid	-0.0545402	0.133	tremorine	0	1	gemfibrozil	0	1	acetylsalicylsalicylic acid	0	1
662	cicloheximide	-0.08371	0.248	LY-294002	-0.0605645	0.202	exisulind	-0.0544492	0.382	bambuterol	0	1	metampicillin	0	1	spironolactone	0	1
663	tiaprofenic acid	-0.0828152	0.184	propoxycaine	-0.0597984	0.148	phentolamine	-0.054414	0.111	terbutaline	0	1	iproniazid	0	1	cefotaxime	0	1
664	corbadrine	-0.0825476	0.258	piromidic acid	-0.0593435	0.198	serotonin	-0.0531856	0.15	practolol	0	1	pentoxifylline	0	1	pindolol	0	1
665	digitoxigenin	-0.0823208	0.268	meglumine	-0.0588133	0.176	methocarbamol	-0.053164	0.134	dobutamine	0	1	naphazoline	0	1	triamcinolone	0	1
666	octopamine	-0.0813382	0.23	phentolamine	-0.0588099	0.15	dorzolamide	-0.0529294	0.161	betamethasone	0	1	sulpiride	0	1	tetracycline	0	1
667	DL-thiorphan	-0.0807454	0.25	myosmine	-0.0582705	0.146	carbamazepine	-0.0514023	0.165	zidovudine	0	1	levodopa	0	1	norfloxacin	0	1
668	methapyrilene	-0.080319	0.244	proglumide	-0.0574901	0.128	butyl hydroxybenzoate	-0.0505557	0.21	desipramine	0	1	pyrimethamine	0	1	tiratricol	0	1
669	(-)-MK-801	-0.080203	0.232	azapropazone	-0.0571356	0.156	guanethidine	-0.050485	0.167	methotrexate	0	1	ticlopidine	0	1	pyrantel	0	1
670	propranolol	-0.0798631	0.23	gemfibrozil	-0.0569916	0.188	harmine	-0.0503327	0.166	nicardipine	0	1	miconazole	0	1	nimesulide	0	1
671	diltiazem	-0.0798204	0.234	clorgiline	-0.0562832	0.174	lobelanidine	-0.0500493	0.16	phenylpropanolamine	0	1	dicycloverine	0	1	nifenazone	0	1
672	fluoxetine	-0.0797918	0.238	5151277	-0.0559859	0.174	proglumide	-0.0494961	0.125	sulfafurazole	0	1	hydrochlorothiazide	0	1	sulfathiazole	0	1
673	aminoglutethimide	-0.0782697	0.244	harmine	-0.0555866	0.216	kanamycin	-0.0494104	0.122	clorgiline	0	1	captopril	0	1	naphazoline	0	1
674	NU-1025	-0.0782142	0.238	kanamycin	-0.0555222	0.172	denatonium benzoate	-0.0494095	0.136	methylergometrine	0	1	phenazone	0	1	sulpiride	0	1
675	monorden	-0.0781968	0.268	sulfapyridine	-0.0554941	0.184	SC-19220	-0.0492716	0.112	ascorbic acid	0	1	niclosamide	0	1	amiloride	0	1
676	aminophenazone	-0.0776742	0.232	diethylcarbamazine	-0.0553085	0.196	cantharidin	-0.0491757	0.162	hycanthone	0	1	khellin	0	1	levodopa	0	1
677	gemfibrozil	-0.0765646	0.25	Prestwick-1083	-0.0547933	0.17	celecoxib	-0.0491606	0.132	metitepine	0	1	apomorphine	0	1	ticlopidine	0	1
678	gliquidone	-0.0757578	0.228	10-methoxyharmalan	-0.0535462	0.192	disulfiram	-0.048918	0.18	amikacin	0	1	loxapine	0	1	miconazole	0	1
679	azaperone	-0.0756604	0.238	PHA-00816795	-0.0533692	0.2	altizide	-0.0487892	0.135	methyldopa	0	1	dehydrocholic acid	0	1	amprolium	0	1
680	azapropazone	-0.0743661	0.22	corticosterone	-0.0530423	0.2	lycorine	-0.0486348	0.196	chlormezanone	0	1	hydroxyzine	0	1	dicycloverine	0	1
681	ethambutol	-0.0730189	0.23	moroxydine	-0.0528168	0.182	doxycycline	-0.048205	0.14	maprotiline	0	1	moroxydine	0	1	captopril	0	1
682	5140203	-0.072025	0.228	cinoxacin	-0.0518402	0.198	naftopidil	-0.0469936	0.183	adenosine phosphate	0	1	lynestrenol	0	1	phenazone	0	1
683	nitrofural	-0.0718279	0.27	ritodrine	-0.051377	0.23	convolamine	-0.0466365	0.184	clofazimine	0	1	perphenazine	0	1	niclosamide	0	1
684	N-acetyl-L-aspartic acid	-0.0715486	0.292	aceclofenac	-0.0503313	0.212	protoveratrine A	-0.0461062	0.132	vanoxerine	0	1	albendazole	0	1	khellin	0	1
685	crotamiton	-0.0712688	0.298	carbamazepine	-0.0500412	0.228	Prestwick-1084	-0.0450191	0.196	etoposide	0	1	oxybutynin	0	1	naloxone	0	1
686	carteolol	-0.0711217	0.256	cefadroxil	-0.049961	0.178	ouabain	-0.0449473	0.222	meticrane	0	1	guanethidine	0	1	erythromycin	0	1
687	6-azathymine	-0.0708765	0.272	urapidil	-0.0498381	0.212	10-methoxyharmalan	-0.0448301	0.167	sulfaphenazole	0	1	clonidine	0	1	loxapine	0	1
688	ampicillin	-0.0701349	0.24	quinethazone	-0.0494822	0.208	AH-23848	-0.0447689	0.164	metrifonate	0	1	antazoline	0	1	dehydrocholic acid	0	1
689	lycorine	-0.0697703	0.29	estrone	-0.0486553	0.272	prednicarbate	-0.0447198	0.149	morantel	0	1	mepacrine	0	1	moroxydine	0	1
690	boldine	-0.0691462	0.264	benzydamine	-0.0485789	0.228	ikarugamycin	-0.0439258	0.44	todralazine	0	1	etacrynic acid	0	1	lynestrenol	0	1
691	adrenosterone	-0.0683554	0.28	dorzolamide	-0.0473293	0.264	alfaxalone	-0.0437689	0.172	allantoin	0	1	mifepristone	0	1	albendazole	0	1
692	debrisoquine	-0.0669472	0.262	isoxicam	-0.0468348	0.218	cefadroxil	-0.0436185	0.163	benzonatate	0	1	amodiaquine	0	1	oxybutynin	0	1
693	celecoxib	-0.0658924	0.254	brompheniramine	-0.0467177	0.206	crotamiton	-0.0430641	0.188	dexpanthenol	0	1	alprenolol	0	1	benzydamine	0	1
694	Prestwick-664	-0.0651126	0.24	quinidine	-0.0463249	0.27	tinidazole	-0.0419619	0.173	epirizole	0	1	praziquantel	0	1	clonidine	0	1
695	mephenesin	-0.0650124	0.248	fluvoxamine	-0.0463177	0.236	roxarsone	-0.0417235	0.189	acetazolamide	0	1	diperodon	0	1	mepacrine	0	1
696	denatonium benzoate	-0.0648242	0.264	prednicarbate	-0.0461504	0.198	mepacrine	-0.0414016	0.197	hydroflumethiazide	0	1	tremorine	0	1	alprenolol	0	1
697	carcinine	-0.064286	0.248	disulfiram	-0.0455346	0.242	alprenolol	-0.0411728	0.182	sulfadiazine	0	1	alfuzosin	0	1	praziquantel	0	1
698	demecarium bromide	-0.0642376	0.288	proguanil	-0.0453271	0.21	colecalciferol	-0.0408647	0.168	betazole	0	1	practolol	0	1	diperodon	0	1
699	betahistine	-0.0640282	0.252	cefotaxime	-0.0450289	0.252	isoxicam	-0.0402431	0.221	triflupromazine	0	1	dobutamine	0	1	bambuterol	0	1
700	bisoprolol	-0.0633723	0.29	palmatine	-0.0448903	0.232	meglumine	-0.0400035	0.191	sulfacetamide	0	1	zidovudine	0	1	terbutaline	0	1
701	methocarbamol	-0.0629041	0.276	ursodeoxycholic acid	-0.0445587	0.172	sotalol	-0.0399837	0.203	triamterene	0	1	desipramine	0	1	alfuzosin	0	1
702	sulindac	-0.062708	0.352	florfenicol	-0.0438888	0.252	quinethazone	-0.039812	0.185	mefenamic acid	0	1	methotrexate	0	1	methapyrilene	0	1
703	piromidic acid	-0.0624729	0.268	tamoxifen	-0.0437695	0.288	eucatropine	-0.0395168	0.197	atracurium besilate	0	1	nicardipine	0	1	dobutamine	0	1
704	CP-863187	-0.0618861	0.294	denatonium benzoate	-0.0431181	0.21	levcycloserine	-0.0389671	0.219	heptaminol	0	1	clorgiline	0	1	betamethasone	0	1
705	tinidazole	-0.0612852	0.254	alfaxalone	-0.042983	0.226	dehydrocholic acid	-0.0387754	0.192	naproxen	0	1	metergoline	0	1	zidovudine	0	1
706	thiamine	-0.0600141	0.33	glipizide	-0.0428488	0.266	midodrine	-0.0377748	0.201	molsidomine	0	1	methylergometrine	0	1	desipramine	0	1
707	15(S)-15-methylprostaglandin E2	-0.059775	0.292	tolazamide	-0.0420296	0.226	methapyrilene	-0.0371907	0.22	artemisinin	0	1	ascorbic acid	0	1	methotrexate	0	1
708	diflorasone	-0.058638	0.292	hydrocortisone	-0.0419894	0.254	cefalonium	-0.0366486	0.214	phenindione	0	1	hycanthone	0	1	nicardipine	0	1
709	naproxen	-0.0573292	0.302	oxybenzone	-0.0416316	0.298	mefenamic acid	-0.0362014	0.458	ceftazidime	0	1	metitepine	0	1	phenylpropanolamine	0	1
710	hydroxyzine	-0.0572504	0.292	piracetam	-0.0415118	0.274	3-nitropropionic acid	-0.0357798	0.21	trimetazidine	0	1	methyldopa	0	1	clorgiline	0	1
711	tetracycline	-0.0571542	0.306	sulfadimidine	-0.0413132	0.234	mesoridazine	-0.0356045	0.386	iobenguane	0	1	adenosine phosphate	0	1	methylergometrine	0	1
712	PHA-00816795	-0.0567725	0.296	3-acetylcoumarin	-0.0410689	0.418	hydrocortisone	-0.0355175	0.197	cyclizine	0	1	clofazimine	0	1	ascorbic acid	0	1
713	sulfamerazine	-0.0562972	0.354	alprenolol	-0.0410376	0.292	ketoconazole	-0.0355053	0.402	clorsulon	0	1	vanoxerine	0	1	hycanthone	0	1
714	articaine	-0.0559165	0.28	tinidazole	-0.0406375	0.276	myosmine	-0.0353227	0.204	parthenolide	0	1	etoposide	0	1	metitepine	0	1
715	benfluorex	-0.0554685	0.316	trazodone	-0.0405004	0.316	glipizide	-0.0352314	0.226	tubocurarine chloride	0	1	meticrane	0	1	methyldopa	0	1
716	colchicine	-0.0554119	0.326	cefalonium	-0.0403628	0.25	spaglumic acid	-0.0346427	0.25	thiamine	0	1	metrifonate	0	1	chlormezanone	0	1
717	quinidine	-0.0553772	0.33	tremorine	-0.0400568	0.294	octopamine	-0.0344028	0.24	mometasone	0	1	allantoin	0	1	clofazimine	0	1
718	hexetidine	-0.0551165	0.324	3-nitropropionic acid	-0.0398455	0.274	procyclidine	-0.0342712	0.225	harmol	0	1	benzonatate	0	1	vanoxerine	0	1
719	harmine	-0.0550294	0.3	chloropyrazine	-0.039647	0.244	monastrol	-0.0340182	0.253	stachydrine	0	1	dexpanthenol	0	1	etoposide	0	1
720	estrone	-0.0537497	0.346	picotamide	-0.0392331	0.27	sulfamerazine	-0.032569	0.236	noscapine	0	1	moxisylyte	0	1	meticrane	0	1
721	pyridoxine	-0.0525404	0.322	sulfamerazine	-0.0387199	0.276	cefaclor	-0.0323926	0.277	tetrahydroalstonine	0	1	homatropine	0	1	metrifonate	0	1
722	trihexyphenidyl	-0.0507701	0.366	chlorpropamide	-0.0385933	0.404	cyclopenthiazide	-0.032132	0.287	harmine	0	1	acetazolamide	0	1	allantoin	0	1
723	0225151-0000	-0.0506886	0.294	ioxaglic acid	-0.0373782	0.282	hydroxyachillin	-0.0310941	0.237	pyridoxine	0	1	triflupromazine	0	1	benzonatate	0	1
724	lorglumide	-0.0504373	0.322	SR-95639A	-0.0370384	0.24	morantel	-0.0309085	0.259	dacarbazine	0	1	sulfacetamide	0	1	dexpanthenol	0	1
725	phenylpropanolamine	-0.0500676	0.344	mepacrine	-0.0369601	0.324	cinoxacin	-0.0304504	0.273	ellipticine	0	1	isoxicam	0	1	moxisylyte	0	1
726	brompheniramine	-0.0493124	0.3	alfuzosin	-0.0367855	0.282	aminophylline	-0.0303548	0.264	calycanthine	0	1	mefenamic acid	0	1	acetazolamide	0	1
727	clebopride	-0.0477884	0.304	norfloxacin	-0.0366323	0.268	tiratricol	-0.0294786	0.282	1,4-chrysenequinone	0	1	naproxen	0	1	sulfacetamide	0	1
728	meglumine	-0.0476283	0.266	colecalciferol	-0.0365822	0.29	ribostamycin	-0.0291597	0.264	physostigmine	0	1	molsidomine	0	1	isoxicam	0	1
729	methoxamine	-0.0475599	0.332	dehydrocholic acid	-0.0362715	0.282	cefotaxime	-0.0290722	0.294	cinchonidine	0	1	phenindione	0	1	naproxen	0	1
730	prednicarbate	-0.0468575	0.336	pipenzolate bromide	-0.035887	0.272	delsoline	-0.0285782	0.311	demecarium bromide	0	1	trimetazidine	0	1	molsidomine	0	1
731	pyrantel	-0.0462943	0.344	etidronic acid	-0.0357195	0.298	florfenicol	-0.0285529	0.275	(+)-chelidonine	0	1	iobenguane	0	1	ceftazidime	0	1
732	aminophylline	-0.0460597	0.354	7-aminocephalosporanic acid	-0.0354901	0.222	flavoxate	-0.0282443	0.386	isocorydine	0	1	clorsulon	0	1	iobenguane	0	1
733	Chicago Sky Blue 6B	-0.0460307	0.346	cyclopenthiazide	-0.0353352	0.296	CAY-10397	-0.0282395	0.272	ursolic acid	0	1	parthenolide	0	1	clorsulon	0	1
734	ceftazidime	-0.0457441	0.306	ceftazidime	-0.034146	0.274	aceclofenac	-0.0281843	0.284	retrorsine	0	1	mometasone	0	1	parthenolide	0	1
735	ouabain	-0.0453576	0.382	articaine	-0.0339341	0.288	urapidil	-0.0278838	0.304	sparteine	0	1	raubasine	0	1	scoulerine	0	1
736	ioxaglic acid	-0.0446641	0.318	aminoglutethimide	-0.0332672	0.26	STOCK1N-28457	-0.0277204	0.287	co-dergocrine mesilate	0	1	dipivefrine	0	1	mometasone	0	1
737	etidronic acid	-0.0443059	0.324	cantharidin	-0.0326298	0.276	levodopa	-0.0273423	0.302	palmatine	0	1	tetrahydroalstonine	0	1	lobelanidine	0	1
738	spaglumic acid	-0.0441509	0.346	artemisinin	-0.0318243	0.314	azlocillin	-0.0267703	0.365	bicuculline	0	1	harmine	0	1	stachydrine	0	1
739	R-atenolol	-0.043798	0.37	pyrantel	-0.03128	0.306	ioxaglic acid	-0.0266861	0.316	seneciphylline	0	1	pyridoxine	0	1	dipivefrine	0	1
740	disulfiram	-0.043642	0.368	monastrol	-0.0311967	0.326	Prestwick-664	-0.0261061	0.277	diflorasone	0	1	syrosingopine	0	1	tetrahydroalstonine	0	1
741	cetirizine	-0.0430304	0.348	Prestwick-1084	-0.0295292	0.296	diethylcarbamazine	-0.0258051	0.314	gramine	0	1	calycanthine	0	1	harmine	0	1
742	diethylcarbamazine	-0.0429979	0.298	zoxazolamine	-0.0279471	0.338	cefoxitin	-0.0235433	0.278	protoveratrine A	0	1	demecarium bromide	0	1	pyridoxine	0	1
743	SR-95639A	-0.0414327	0.338	diflorasone	-0.0274054	0.298	propofol	-0.0230437	0.45	harman	0	1	quipazine	0	1	calycanthine	0	1
744	fluvoxamine	-0.040495	0.364	Prestwick-664	-0.0273177	0.314	pirenperone	-0.0227025	0.326	vitexin	0	1	conessine	0	1	hydroquinine	0	1
745	3-nitropropionic acid	-0.040274	0.34	cefaclor	-0.0268407	0.342	pipenzolate bromide	-0.0226827	0.272	hydroxyachillin	0	1	palmatine	0	1	cinchonidine	0	1
746	LY-294002	-0.0398753	0.4	nipecotic acid	-0.0265582	0.31	etidronic acid	-0.0221493	0.3	trihexyphenidyl	0	1	bicuculline	0	1	demecarium bromide	0	1
747	dicloxacillin	-0.039187	0.394	ouabain	-0.026316	0.336	picotamide	-0.0219285	0.31	picrotoxinin	0	1	seneciphylline	0	1	isocorydine	0	1
748	palmatine	-0.0391514	0.358	nicotinic acid	-0.0260374	0.318	corticosterone	-0.021538	0.365	succinylsulfathiazole	0	1	diflorasone	0	1	methocarbamol	0	1
749	hexamethonium bromide	-0.0382472	0.348	vincamine	-0.0259999	0.36	oxedrine	-0.0210827	0.34	mepenzolate bromide	0	1	protoveratrine A	0	1	aceclofenac	0	1
750	azlocillin	-0.0379441	0.398	morantel	-0.0250548	0.362	LY-294002	-0.0209722	0.364	pempidine	0	1	quinisocaine	0	1	conessine	0	1
751	zalcitabine	-0.0375939	0.322	cefalexin	-0.0245881	0.318	5213008	-0.0197362	0.344	metamizole sodium	0	1	vitexin	0	1	co-dergocrine mesilate	0	1
752	benzydamine	-0.037511	0.334	ketoconazole	-0.0238713	0.442	nicotinic acid	-0.0193283	0.356	citiolone	0	1	hydroxyachillin	0	1	palmatine	0	1
753	ribostamycin	-0.0370002	0.372	DL-thiorphan	-0.0235215	0.392	tamoxifen	-0.0192363	0.364	Prestwick-664	0	1	trihexyphenidyl	0	1	bicuculline	0	1
754	acetazolamide	-0.0369957	0.366	cefoxitin	-0.0234085	0.308	isopropamide iodide	-0.0192362	0.34	heliotrine	0	1	sulfabenzamide	0	1	diflorasone	0	1
755	picrotoxinin	-0.0368541	0.336	naproxen	-0.0229283	0.374	buflomedil	-0.0184205	0.345	sulfamerazine	0	1	citiolone	0	1	gramine	0	1
756	urapidil	-0.036442	0.372	carteolol	-0.0225163	0.356	clorgiline	-0.0184098	0.38	bromopride	0	1	heliotrine	0	1	protoveratrine A	0	1
757	myosmine	-0.0363337	0.378	indapamide	-0.0225136	0.318	DL-thiorphan	-0.0180516	0.366	helveticoside	0	1	sulfachlorpyridazine	0	1	dydrogesterone	0	1
758	bacitracin	-0.0362869	0.41	methoxamine	-0.0221773	0.326	caffeic acid	-0.0177623	0.353	lanatoside C	0	1	lanatoside C	0	1	hydroxyachillin	0	1
759	practolol	-0.0358189	0.362	sulfathiazole	-0.02098	0.386	indapamide	-0.0177608	0.371	ethotoin	0	1	beta-escin	0	1	trihexyphenidyl	0	1
760	PHA-00745360	-0.0349118	0.344	pyrithyldione	-0.0208084	0.352	ceftazidime	-0.0175335	0.351	chlorcyclizine	0	1	lycorine	0	1	sulfabenzamide	0	1
761	altizide	-0.0335661	0.342	azlocillin	-0.0206905	0.406	hydroxyzine	-0.0172562	0.319	myosmine	0	1	ethotoin	0	1	mepenzolate bromide	0	1
762	methylergometrine	-0.0330991	0.378	diloxanide	-0.0197009	0.418	Prestwick-981	-0.016886	0.359	benzamil	0	1	pramocaine	0	1	eldeline	0	1
763	tolazamide	-0.0327093	0.42	caffeic acid	-0.0190061	0.372	diflorasone	-0.0167845	0.345	foliosidine	0	1	myosmine	0	1	citiolone	0	1
764	SB-202190	-0.032529	0.426	ribostamycin	-0.0173849	0.346	salsolinol	-0.0165719	0.362	gossypol	0	1	benzamil	0	1	benfotiamine	0	1
765	epitiostanol	-0.0323654	0.39	ornidazole	-0.017196	0.43	demeclocycline	-0.0164641	0.373	etiocholanolone	0	1	foliosidine	0	1	Prestwick-664	0	1
766	rolipram	-0.0320336	0.39	amprolium	-0.0171671	0.364	azapropazone	-0.0162898	0.363	diphenylpyraline	0	1	gossypol	0	1	heliotrine	0	1
767	W-13	-0.031388	0.392	alcuronium chloride	-0.0171258	0.406	captopril	-0.0162769	0.368	betonicine	0	1	etiocholanolone	0	1	sulfamerazine	0	1
768	aceclofenac	-0.0300676	0.4	STOCK1N-28457	-0.016942	0.414	5162773	-0.0156648	0.373	sulfamethoxazole	0	1	diphenylpyraline	0	1	bromopride	0	1
769	proguanil	-0.029904	0.418	felbinac	-0.0167972	0.43	tetracycline	-0.015531	0.362	nalidixic acid	0	1	betonicine	0	1	fludroxycortide	0	1
770	cantharidin	-0.0296676	0.392	mimosine	-0.0163164	0.37	probenecid	-0.0152381	0.375	clemizole	0	1	nalidixic acid	0	1	acacetin	0	1
771	bendroflumethiazide	-0.0290408	0.358	buflomedil	-0.0162074	0.424	7-aminocephalosporanic acid	-0.0142483	0.36	salbutamol	0	1	clemizole	0	1	sulfachlorpyridazine	0	1
772	iopromide	-0.0287081	0.376	naftopidil	-0.0161558	0.404	carbinoxamine	-0.0140045	0.379	trimethoprim	0	1	nitrofurantoin	0	1	helveticoside	0	1
773	glipizide	-0.0285724	0.408	oxolamine	-0.015448	0.436	ampicillin	-0.0136778	0.36	fenbufen	0	1	salbutamol	0	1	lanatoside C	0	1
774	roxarsone	-0.0280158	0.372	bisoprolol	-0.0153788	0.378	benzydamine	-0.0133564	0.411	prilocaine	0	1	trimethoprim	0	1	lycorine	0	1
775	Y-27632	-0.0279368	0.4	betonicine	-0.0150361	0.394	molsidomine	-0.0130003	0.378	metoclopramide	0	1	prilocaine	0	1	ethotoin	0	1
776	iopanoic acid	-0.0275735	0.38	hydroxyzine	-0.0145405	0.366	Prestwick-1100	-0.012958	0.413	nefopam	0	1	metoclopramide	0	1	pramocaine	0	1
777	etomidate	-0.0275335	0.41	altretamine	-0.01437	0.424	trihexyphenidyl	-0.0129354	0.383	indapamide	0	1	nefopam	0	1	myosmine	0	1
778	nomegestrol	-0.0272035	0.404	STOCK1N-35874	-0.0137943	0.438	16,16-dimethylprostaglandin E2	-0.0127752	0.384	vincamine	0	1	orphenadrine	0	1	benzamil	0	1
779	antazoline	-0.0267047	0.382	molsidomine	-0.0130299	0.416	trimethadione	-0.0125291	0.406	flutamide	0	1	camptothecin	0	1	foliosidine	0	1
780	fluorocurarine	-0.025318	0.41	trihexyphenidyl	-0.0128923	0.416	5211181	-0.0123835	0.461	fenbendazole	0	1	indapamide	0	1	gossypol	0	1
781	bezafibrate	-0.0249766	0.368	demeclocycline	-0.0126313	0.422	Y-27632	-0.0119178	0.384	proglumide	0	1	vincamine	0	1	etiocholanolone	0	1
782	CP-320650-01	-0.0241863	0.428	probenecid	-0.0124023	0.412	carteolol	-0.0114762	0.402	lisinopril	0	1	fenbendazole	0	1	diphenylpyraline	0	1
783	exisulind	-0.0241159	0.4	ampicillin	-0.0122863	0.402	erythromycin	-0.0114655	0.387	flavoxate	0	1	lisinopril	0	1	betonicine	0	1
784	betamethasone	-0.0240667	0.418	aminophylline	-0.0119692	0.412	altretamine	-0.0110631	0.41	fenoterol	0	1	flavoxate	0	1	sulfamethoxazole	0	1
785	diethylstilbestrol	-0.0235454	0.398	cefotetan	-0.0116209	0.422	aminoglutethimide	-0.0106769	0.415	trazodone	0	1	fenoterol	0	1	nalidixic acid	0	1
786	dehydrocholic acid	-0.0227774	0.42	salsolinol	-0.00978133	0.428	antazoline	-0.0106552	0.411	lincomycin	0	1	trazodone	0	1	mebendazole	0	1
787	iproniazid	-0.0225471	0.38	delsoline	-0.00977079	0.46	fluorocurarine	-0.0103545	0.414	bufexamac	0	1	lincomycin	0	1	clemizole	0	1
788	betonicine	-0.0225302	0.46	nitrofural	-0.0095454	0.442	naproxen	-0.0100467	0.418	aminoglutethimide	0	1	flunarizine	0	1	pentolonium	0	1
789	mimosine	-0.0221645	0.382	betulin	-0.0086454	0.428	N-acetylmuramic acid	-0.00999139	0.417	dyclonine	0	1	bufexamac	0	1	salbutamol	0	1
790	pralidoxime	-0.0216436	0.404	allantoin	-0.00695971	0.42	mimosine	-0.00981311	0.396	diethylcarbamazine	0	1	homochlorcyclizine	0	1	trimethoprim	0	1
791	phenazone	-0.0193235	0.47	guanethidine	-0.00593433	0.456	BCB000040	-0.00861154	0.424	econazole	0	1	glafenine	0	1	metoclopramide	0	1
792	demeclocycline	-0.0190698	0.416	methylergometrine	-0.00464654	0.484	pyrithyldione	-0.00781798	0.412	enalapril	0	1	telenzepine	0	1	nefopam	0	1
793	stachydrine	-0.0188019	0.436	protoveratrine A	-0.00414232	0.46	betonicine	-0.00768982	0.424	pinacidil	0	1	aminoglutethimide	0	1	indapamide	0	1
794	cefaclor	-0.0186265	0.452	NU-1025	-0.00403858	0.444	articaine	-0.00708628	0.448	acemetacin	0	1	diethylcarbamazine	0	1	mexiletine	0	1
795	moroxydine	-0.01819	0.428	Y-27632	-0.0038057	0.478	docosahexaenoic acid ethyl ester	-0.0069019	0.473	clemastine	0	1	enalapril	0	1	vincamine	0	1
796	rifampicin	-0.0180862	0.41	levothyroxine sodium	-0.00379126	0.436	bisoprolol	-0.00672691	0.451	digoxin	0	1	niflumic acid	0	1	flutamide	0	1
797	levocabastine	-0.018033	0.418	midodrine	-0.00378192	0.476	Prestwick-920	-0.00663725	0.443	meclozine	0	1	fenofibrate	0	1	fenbendazole	0	1
798	securinine	-0.0176257	0.428	clidinium bromide	-0.00364106	0.416	ursodeoxycholic acid	-0.00632935	0.432	butoconazole	0	1	chenodeoxycholic acid	0	1	flavoxate	0	1
799	C-75	-0.0146594	0.438	isopropamide iodide	-0.00268396	0.52	sulfadimidine	-0.00528436	0.451	melatonin	0	1	pergolide	0	1	fenoterol	0	1
800	scopoletin	-0.014459	0.448	phenacetin	-0.00216735	0.508	ornidazole	-0.00527273	0.446	neostigmine bromide	0	1	bupivacaine	0	1	trazodone	0	1
801	spiradoline	-0.0137992	0.468	levodopa	-0.00201034	0.476	pivmecillinam	-0.00488154	0.477	colecalciferol	0	1	acemetacin	0	1	flunarizine	0	1
802	liothyronine	-0.0132785	0.462	5162773	-0.00199438	0.488	meteneprost	-0.00477376	0.438	menadione	0	1	clemastine	0	1	homochlorcyclizine	0	1
803	mepenzolate bromide	-0.0127391	0.424	eucatropine	-0.00185685	0.47	oxybenzone	-0.00449037	0.466	amphotericin B	0	1	meclozine	0	1	aminoglutethimide	0	1
804	artemisinin	-0.0124122	0.448	N-acetylmuramic acid	0.000157772	0.532	STOCK1N-35874	-0.00446964	0.465	ergocalciferol	0	1	neostigmine bromide	0	1	econazole	0	1
805	N-acetylmuramic acid	-0.0118208	0.482	carbarsone	0.000356881	0.46	cefamandole	-0.00420518	0.466	cisapride	0	1	ergocalciferol	0	1	enalapril	0	1
806	lithocholic acid	-0.0118086	0.446	meticrane	0.000526591	0.448	sulpiride	-0.0041702	0.464	epiandrosterone	0	1	cisapride	0	1	niflumic acid	0	1
807	cefamandole	-0.0102974	0.454	isocarboxazid	0.000778056	0.458	3-hydroxy-DL-kynurenine	-0.0040311	0.459	metixene	0	1	serotonin	0	1	pergolide	0	1
808	piracetam	-0.0102556	0.458	hydroxyachillin	0.000830183	0.484	nitrofural	-0.00400541	0.468	fluoxetine	0	1	metixene	0	1	pinacidil	0	1
809	chlormezanone	-0.00994718	0.424	antazoline	0.00162924	0.494	indometacin	-0.00385647	0.472	pirenperone	0	1	fluoxetine	0	1	acemetacin	0	1
810	corynanthine	-0.0095878	0.508	meteneprost	0.00188647	0.476	kinetin	-0.00358823	0.429	ciclopirox	0	1	pirenperone	0	1	clemastine	0	1
811	atracurium besilate	-0.0095004	0.422	ciclacillin	0.00268574	0.47	5114445	-0.00309451	0.496	hexetidine	0	1	ciclopirox	0	1	digoxin	0	1
812	diloxanide	-0.00923274	0.46	phenylpropanolamine	0.00302644	0.468	levothyroxine sodium	-0.00288102	0.466	nitrofural	0	1	hexetidine	0	1	meclozine	0	1
813	STOCK1N-35874	-0.00907199	0.496	practolol	0.00311525	0.472	cyanocobalamin	-0.0027627	0.475	thiostrepton	0	1	nitrofural	0	1	cephaeline	0	1
814	ciclacillin	-0.00856855	0.45	tetracycline	0.00313448	0.482	methyldopa	-0.00221639	0.486	probenecid	0	1	thiostrepton	0	1	velnacrine	0	1
815	flucloxacillin	-0.00722374	0.492	bupivacaine	0.00322871	0.476	diloxanide	-0.00156675	0.486	selegiline	0	1	L-methionine sulfoximine	0	1	neostigmine bromide	0	1
816	scoulerine	-0.00699489	0.486	ergocalciferol	0.00328763	0.49	artemisinin	-0.00147095	0.475	cetirizine	0	1	phenacetin	0	1	pilocarpine	0	1
817	thiamazole	-0.00682969	0.492	CAY-10397	0.00347014	0.474	ergocalciferol	-0.00135361	0.491	phenacetin	0	1	betahistine	0	1	ergocalciferol	0	1
818	etiocholanolone	-0.00637313	0.498	roxarsone	0.00371135	0.506	N-acetyl-L-aspartic acid	-0.000606454	0.481	betahistine	0	1	benperidol	0	1	cisapride	0	1
819	AR-A014418	-0.00509932	0.432	Chicago Sky Blue 6B	0.00385068	0.452	meticrane	5.02359e-05	0.465	benperidol	0	1	tolazamide	0	1	serotonin	0	1
820	cephaeline	-0.00430481	0.476	octopamine	0.00429715	0.494	calcium pantothenate	0.000297844	0.48	pyrazinamide	0	1	cefaclor	0	1	metixene	0	1
821	quinethazone	-0.00429638	0.46	aminophenazone	0.00449751	0.47	allantoin	0.000433372	0.502	cefaclor	0	1	orciprenaline	0	1	fluoxetine	0	1
822	florfenicol	-0.0042208	0.542	metrifonate	0.00451968	0.442	chloropyrazine	0.0006934	0.485	terconazole	0	1	trimethadione	0	1	pirenperone	0	1
823	trimethadione	-0.00386763	0.5	tetrahydroalstonine	0.00478443	0.46	acetazolamide	0.0011234	0.481	trimethadione	0	1	rifampicin	0	1	ciclopirox	0	1
824	alpha-yohimbine	-0.00311957	0.5	sulfabenzamide	0.00484953	0.47	oxolamine	0.00148545	0.486	methoxamine	0	1	tetramisole	0	1	hexetidine	0	1
825	pyrithyldione	-0.00244967	0.476	todralazine	0.00558564	0.48	clidinium bromide	0.00151696	0.455	tetramisole	0	1	nifuroxazide	0	1	iohexol	0	1
826	sodium phenylbutyrate	-0.00199626	0.494	pirenperone	0.00601596	0.456	alcuronium chloride	0.0018669	0.484	nifuroxazide	0	1	colistin	0	1	thiostrepton	0	1
827	eucatropine	-0.00190533	0.492	moxisylyte	0.00703751	0.496	bupivacaine	0.00187475	0.498	colistin	0	1	lovastatin	0	1	selegiline	0	1
828	carbarsone	-0.00180376	0.48	5114445	0.00737666	0.448	nefopam	0.00356304	0.473	lovastatin	0	1	R-atenolol	0	1	L-methionine sulfoximine	0	1
829	bretylium tosilate	-0.00144156	0.498	AR-A014418	0.00798101	0.468	lymecycline	0.00419748	0.46	nystatin	0	1	tenoxicam	0	1	betahistine	0	1
830	nipecotic acid	-0.00136723	0.512	gramine	0.00804378	0.448	moxonidine	0.00472121	0.482	estropipate	0	1	tetryzoline	0	1	tolazamide	0	1
831	sulfacetamide	-0.00100545	0.506	pentetic acid	0.00822277	0.462	adipiodone	0.00480206	0.456	tetryzoline	0	1	benzethonium chloride	0	1	cefaclor	0	1
832	TTNPB	-0.000893279	0.5	iobenguane	0.00822585	0.452	colchicine	0.0050114	0.46	etanidazole	0	1	kinetin	0	1	terconazole	0	1
833	ritodrine	-0.000604384	0.496	ikarugamycin	0.00843302	0.474	nalidixic acid	0.00504504	0.444	delsoline	0	1	anabasine	0	1	trimethadione	0	1
834	sitosterol	0.000993367	0.444	methyldopa	0.00850757	0.486	methoxamine	0.00532445	0.451	Prestwick-689	0	1	fluorocurarine	0	1	tetramisole	0	1
835	butacaine	0.00104894	0.474	piroxicam	0.00865603	0.422	pentetic acid	0.00601647	0.447	cefmetazole	0	1	strophanthidin	0	1	nifuroxazide	0	1
836	midodrine	0.00141417	0.49	foliosidine	0.00905552	0.432	stachydrine	0.00626759	0.412	strophanthidin	0	1	sulfaquinoxaline	0	1	lovastatin	0	1
837	flecainide	0.00178222	0.506	diperodon	0.00946862	0.43	aminohippuric acid	0.00744032	0.429	cefuroxime	0	1	nadide	0	1	R-atenolol	0	1
838	hesperidin	0.00201526	0.516	PF-00539745-00	0.00964216	0.382	citalopram	0.00813855	0.411	sulfaquinoxaline	0	1	ramifenazone	0	1	tenoxicam	0	1
839	androsterone	0.00217823	0.508	flavoxate	0.00987676	0.462	flucloxacillin	0.00841926	0.447	nadide	0	1	demeclocycline	0	1	estropipate	0	1
840	CAY-10397	0.00262016	0.454	captopril	0.00999673	0.448	mebeverine	0.00853586	0.398	butamben	0	1	eucatropine	0	1	tetryzoline	0	1
841	nicardipine	0.00288714	0.464	cefamandole	0.0105957	0.414	tetrahydroalstonine	0.00866871	0.456	alclometasone	0	1	sulfadimidine	0	1	benzethonium chloride	0	1
842	primidone	0.00363086	0.456	kinetin	0.0110348	0.42	vincamine	0.00893301	0.398	ramifenazone	0	1	cefazolin	0	1	etanidazole	0	1
843	oleandomycin	0.00398095	0.462	oxedrine	0.0113932	0.442	bicuculline	0.00912296	0.413	sulfapyridine	0	1	glycopyrronium bromide	0	1	anabasine	0	1
844	calycanthine	0.00428023	0.492	nefopam	0.012766	0.426	SR-95639A	0.00940689	0.476	leflunomide	0	1	guaifenesin	0	1	strophanthidin	0	1
845	trimethoprim	0.00480631	0.5	5213008	0.0131372	0.442	amprolium	0.0102429	0.425	metoprolol	0	1	thiamazole	0	1	sulfaquinoxaline	0	1
846	imidurea	0.00495962	0.47	asiaticoside	0.0134583	0.404	hesperidin	0.010247	0.429	demeclocycline	0	1	lithocholic acid	0	1	nadide	0	1
847	salsolinol	0.00503616	0.462	cloxacillin	0.0137377	0.412	sulfabenzamide	0.0105333	0.398	sulfamethoxypyridazine	0	1	ribostamycin	0	1	ramifenazone	0	1
848	delsoline	0.00565143	0.508	Prestwick-1100	0.0140345	0.426	flecainide	0.0105991	0.404	eucatropine	0	1	vidarabine	0	1	sulfamethizole	0	1
849	pindolol	0.00622697	0.458	nialamide	0.0140826	0.394	ozagrel	0.0111024	0.386	flecainide	0	1	proadifen	0	1	sulfapyridine	0	1
850	melatonin	0.00682161	0.444	vitexin	0.0144891	0.444	aminophenazone	0.0115855	0.392	spiramycin	0	1	corbadrine	0	1	eucatropine	0	1
851	nalbuphine	0.00685568	0.51	N-acetyl-L-aspartic acid	0.0147332	0.412	dobutamine	0.0119855	0.422	ethoxyquin	0	1	zomepirac	0	1	flecainide	0	1
852	picotamide	0.00823841	0.468	sulindac	0.0148198	0.448	norfloxacin	0.0121302	0.388	sulfadimidine	0	1	mevalolactone	0	1	sulfadimidine	0	1
853	mestranol	0.00850518	0.52	loxapine	0.0148296	0.414	metrifonate	0.0123661	0.379	isocarboxazid	0	1	cinoxacin	0	1	cefazolin	0	1
854	N-acetyl-L-leucine	0.00872875	0.5	gabapentin	0.0148557	0.454	sulfamethoxazole	0.0125931	0.404	cefazolin	0	1	carbinoxamine	0	1	glycopyrronium bromide	0	1
855	oxybenzone	0.00946472	0.444	pralidoxime	0.0156279	0.39	proguanil	0.013222	0.392	glycopyrronium bromide	0	1	azlocillin	0	1	lithocholic acid	0	1
856	epirizole	0.0102876	0.47	fluorocurarine	0.0157933	0.38	carbarsone	0.0138651	0.395	thiamazole	0	1	butacaine	0	1	ribostamycin	0	1
857	DL-PPMP	0.0123895	0.436	flucloxacillin	0.0158703	0.404	trapidil	0.0141556	0.382	lithocholic acid	0	1	gabapentin	0	1	vidarabine	0	1
858	prazosin	0.0127433	0.494	NS-398	0.015966	0.398	sirolimus	0.0145339	0.402	vidarabine	0	1	clidinium bromide	0	1	corbadrine	0	1
859	pirenzepine	0.0130626	0.434	3-hydroxy-DL-kynurenine	0.0164862	0.378	trimethoprim	0.0146788	0.363	zomepirac	0	1	cefoxitin	0	1	zomepirac	0	1
860	sulfachlorpyridazine	0.0139912	0.418	carbinoxamine	0.0179688	0.398	AH-6809	0.0149533	0.383	hecogenin	0	1	iopromide	0	1	hecogenin	0	1
861	PF-01378883-00	0.0141665	0.438	erythromycin	0.0179956	0.392	foliosidine	0.015099	0.376	azlocillin	0	1	pyrithyldione	0	1	mevalolactone	0	1
862	(-)-catechin	0.014534	0.41	phenazone	0.0181717	0.374	gramine	0.0154231	0.383	securinine	0	1	DL-thiorphan	0	1	cinoxacin	0	1
863	isosorbide	0.0150049	0.482	mepenzolate bromide	0.0186061	0.392	cefotetan	0.0157489	0.377	clidinium bromide	0	1	alpha-yohimbine	0	1	azlocillin	0	1
864	ricinine	0.0150516	0.436	flecainide	0.0187451	0.36	sulfathiazole	0.0157741	0.375	iopromide	0	1	corynanthine	0	1	butacaine	0	1
865	isopropamide iodide	0.0157557	0.478	colchicine	0.0188295	0.374	pirenzepine	0.0158663	0.354	pyrithyldione	0	1	salsolinol	0	1	gabapentin	0	1
866	molsidomine	0.0158917	0.444	acetazolamide	0.0189022	0.382	khellin	0.0164373	0.367	DL-thiorphan	0	1	mycophenolic acid	0	1	methazolamide	0	1
867	cefalexin	0.017114	0.438	dobutamine	0.0190439	0.364	paroxetine	0.0168048	0.381	salsolinol	0	1	cyclopenthiazide	0	1	clidinium bromide	0	1
868	sulfadimidine	0.0176102	0.428	5140203	0.0191158	0.352	eldeline	0.0169117	0.356	cyclopenthiazide	0	1	etofenamate	0	1	cefoxitin	0	1
869	NS-398	0.0176145	0.454	adipiodone	0.0193184	0.378	methylergometrine	0.0169976	0.364	nifurtimox	0	1	nifurtimox	0	1	iopromide	0	1
870	dobutamine	0.0177175	0.442	boldine	0.0193221	0.368	Chicago Sky Blue 6B	0.0172272	0.36	pancuronium bromide	0	1	sitosterol	0	1	pyrithyldione	0	1
871	ergocalciferol	0.017913	0.434	trapidil	0.019651	0.336	trichlormethiazide	0.0176818	0.371	naftopidil	0	1	fluvoxamine	0	1	alpha-yohimbine	0	1
872	pentetic acid	0.0185445	0.412	mebeverine	0.0198611	0.386	moxisylyte	0.0180513	0.382	sitosterol	0	1	apramycin	0	1	mycophenolic acid	0	1
873	levodopa	0.0186696	0.392	citalopram	0.0199452	0.344	alfuzosin	0.0180999	0.348	fluvoxamine	0	1	molindone	0	1	harmalol	0	1
874	methyldopa	0.0188438	0.454	alpha-yohimbine	0.0200525	0.416	cinchonidine	0.0185799	0.349	etamsylate	0	1	sotalol	0	1	cyclopenthiazide	0	1
875	gramine	0.0192045	0.448	nabumetone	0.0200869	0.41	bacitracin	0.0187978	0.341	moxonidine	0	1	etilefrine	0	1	nifurtimox	0	1
876	5252917	0.0197969	0.444	phensuximide	0.0201958	0.344	cloxacillin	0.0189878	0.331	oxamniquine	0	1	zalcitabine	0	1	pancuronium bromide	0	1
877	Prestwick-981	0.0199167	0.408	benzthiazide	0.0205523	0.398	iobenguane	0.0191136	0.327	zardaverine	0	1	gabexate	0	1	sitosterol	0	1
878	nicotinic acid	0.0200354	0.382	iopromide	0.0207499	0.39	IC-86621	0.0192773	0.343	fluticasone	0	1	methyldopate	0	1	fluvoxamine	0	1
879	methanthelinium bromide	0.0210886	0.444	AH-6809	0.020986	0.396	ciclacillin	0.0193476	0.33	memantine	0	1	ozagrel	0	1	sotalol	0	1
880	ozagrel	0.0213629	0.422	brinzolamide	0.0217321	0.386	ondansetron	0.0200915	0.344	gabexate	0	1	asiaticoside	0	1	moxonidine	0	1
881	telenzepine	0.0217173	0.408	ozagrel	0.0220794	0.376	nialamide	0.020094	0.317	ozagrel	0	1	roxarsone	0	1	etilefrine	0	1
882	yohimbine	0.0218214	0.404	cyanocobalamin	0.0222188	0.338	MK-886	0.0201618	0.322	asiaticoside	0	1	betulin	0	1	gabexate	0	1
883	neomycin	0.0220916	0.43	neostigmine bromide	0.0227635	0.352	estrone	0.0207325	0.363	tribenoside	0	1	talampicillin	0	1	methyldopate	0	1
884	arecoline	0.0222883	0.416	bacitracin	0.0229922	0.412	zomepirac	0.0208265	0.322	risperidone	0	1	moracizine	0	1	asiaticoside	0	1
885	(-)-isoprenaline	0.0227936	0.432	cinchonidine	0.023669	0.364	practolol	0.0209429	0.338	levocabastine	0	1	spaglumic acid	0	1	betulin	0	1
886	altretamine	0.0228896	0.436	khellin	0.0236962	0.362	mepenzolate bromide	0.0216137	0.322	roxarsone	0	1	lansoprazole	0	1	talampicillin	0	1
887	ketotifen	0.0230391	0.392	carcinine	0.0237314	0.358	isocarboxazid	0.0216342	0.325	lymecycline	0	1	loracarbef	0	1	moracizine	0	1
888	niflumic acid	0.0240117	0.388	triamcinolone	0.0238021	0.362	calycanthine	0.0217555	0.33	talampicillin	0	1	procarbazine	0	1	phensuximide	0	1
889	vitexin	0.0240218	0.384	BCB000040	0.0238103	0.338	benzthiazide	0.021771	0.311	phensuximide	0	1	penbutolol	0	1	ioxaglic acid	0	1
890	felbinac	0.0250669	0.394	methanthelinium bromide	0.0238784	0.342	glycopyrronium bromide	0.0220288	0.31	spaglumic acid	0	1	pivmecillinam	0	1	lansoprazole	0	1
891	glycocholic acid	0.0257213	0.42	MK-886	0.0264416	0.326	carcinine	0.0227471	0.335	netilmicin	0	1	naftifine	0	1	penbutolol	0	1
892	epiandrosterone	0.0260324	0.416	hesperidin	0.0269134	0.354	betamethasone	0.0229369	0.348	iopanoic acid	0	1	liothyronine	0	1	pivmecillinam	0	1
893	10-methoxyharmalan	0.026467	0.408	Prestwick-981	0.0269948	0.346	methanthelinium bromide	0.0242221	0.313	ioxaglic acid	0	1	etidronic acid	0	1	Prestwick-1083	0	1
894	meticrane	0.0266503	0.416	calcium pantothenate	0.0275101	0.3	sulfaquinoxaline	0.0253543	0.271	lansoprazole	0	1	spectinomycin	0	1	liothyronine	0	1
895	nystatin	0.0267488	0.434	demecolcine	0.0275262	0.408	felbinac	0.0253552	0.307	loracarbef	0	1	cefsulodin	0	1	etidronic acid	0	1
896	nalidixic acid	0.0269386	0.406	paroxetine	0.0278755	0.322	triamcinolone	0.0254651	0.305	procarbazine	0	1	benzthiazide	0	1	spectinomycin	0	1
897	nialamide	0.0270668	0.426	pirenzepine	0.028105	0.332	lansoprazole	0.0256323	0.292	Prestwick-1083	0	1	procyclidine	0	1	cefsulodin	0	1
898	amikacin	0.0283577	0.418	cobalt chloride	0.0281544	0.324	phenazone	0.0260293	0.288	liothyronine	0	1	Prestwick-864	0	1	procyclidine	0	1
899	5162773	0.0285248	0.398	trimethadione	0.0282185	0.322	SB-203580	0.0261541	0.3	spectinomycin	0	1	fosfosal	0	1	Prestwick-864	0	1
900	nomifensine	0.0290629	0.394	procyclidine	0.0300135	0.312	pregnenolone	0.0266624	0.275	benzthiazide	0	1	trichlormethiazide	0	1	fosfosal	0	1
901	12,13-EODE	0.0319334	0.388	IC-86621	0.0301392	0.312	etanidazole	0.0270444	0.279	procyclidine	0	1	simvastatin	0	1	trichlormethiazide	0	1
902	propoxycaine	0.0321104	0.38	sulfachlorpyridazine	0.0302679	0.288	CP-320650-01	0.0272538	0.29	Prestwick-864	0	1	suprofen	0	1	simvastatin	0	1
903	oxedrine	0.0327032	0.364	moxonidine	0.0304209	0.276	gabapentin	0.0275373	0.401	piromidic acid	0	1	oxolamine	0	1	suprofen	0	1
904	cloxacillin	0.0328276	0.404	tiletamine	0.0307806	0.292	mexiletine	0.0279708	0.264	trichlormethiazide	0	1	mestranol	0	1	oxolamine	0	1
905	captopril	0.0328886	0.402	sitosterol	0.0315259	0.294	L-methionine sulfoximine	0.0281645	0.261	simvastatin	0	1	tolmetin	0	1	indoprofen	0	1
906	khellin	0.0335634	0.414	penbutolol	0.0316339	0.334	piroxicam	0.0288616	0.31	mestranol	0	1	chloropyramine	0	1	mestranol	0	1
907	bephenium hydroxynaphthoate	0.0335651	0.37	calycanthine	0.0317	0.352	spironolactone	0.0289276	0.308	tolmetin	0	1	scopolamine	0	1	tolmetin	0	1
908	STOCK1N-28457	0.0339549	0.374	carisoprodol	0.0319042	0.304	sulfachlorpyridazine	0.0289584	0.268	arcaine	0	1	lasalocid	0	1	arcaine	0	1
909	probenecid	0.0344936	0.39	glycopyrronium bromide	0.032352	0.264	niflumic acid	0.0290858	0.274	chloropyramine	0	1	doxazosin	0	1	lasalocid	0	1
910	cefotetan	0.0358342	0.386	sirolimus	0.0333552	0.324	clebopride	0.0293276	0.244	paromomycin	0	1	diclofenamide	0	1	doxazosin	0	1
911	dropropizine	0.0361826	0.362	levocabastine	0.0336734	0.29	bacampicillin	0.0294798	0.241	scopolamine	0	1	aminophylline	0	1	aminophylline	0	1
912	netilmicin	0.0375615	0.326	CP-320650-01	0.0339623	0.274	PF-00539745-00	0.0304431	0.272	lasalocid	0	1	ethaverine	0	1	ethaverine	0	1
913	diperodon	0.038044	0.35	trimethoprim	0.034331	0.3	glycocholic acid	0.0305155	0.228	doxazosin	0	1	profenamine	0	1	profenamine	0	1
914	foliosidine	0.0386511	0.364	retrorsine	0.0350502	0.294	AR-A014418	0.0316517	0.244	diclofenamide	0	1	Prestwick-860	0	1	equilin	0	1
915	triamcinolone	0.0390246	0.346	nalidixic acid	0.0354141	0.29	bephenium hydroxynaphthoate	0.0325929	0.242	aminophylline	0	1	carbachol	0	1	Prestwick-860	0	1
916	bambuterol	0.0406993	0.34	trichlormethiazide	0.0356582	0.264	pyrantel	0.0326889	0.269	profenamine	0	1	3-acetylcoumarin	0	1	carbachol	0	1
917	cefoxitin	0.0419375	0.338	sulpiride	0.0370545	0.294	asiaticoside	0.0328639	0.249	equilin	0	1	hymecromone	0	1	nicotinic acid	0	1
918	metampicillin	0.0420882	0.352	bethanechol	0.0371344	0.268	loxapine	0.0328686	0.254	3-acetylcoumarin	0	1	(+)-isoprenaline	0	1	3-acetylcoumarin	0	1
919	meprylcaine	0.0423364	0.312	bacampicillin	0.0373954	0.276	velnacrine	0.032906	0.221	hymecromone	0	1	nizatidine	0	1	hymecromone	0	1
920	fasudil	0.043429	0.354	prazosin	0.0381471	0.45	penbutolol	0.0338675	0.264	pentetic acid	0	1	pentetic acid	0	1	(+)-isoprenaline	0	1
921	5213008	0.0444065	0.354	sulfamethoxazole	0.03894	0.23	phenylpropanolamine	0.0341979	0.234	bretylium tosilate	0	1	digoxigenin	0	1	pentetic acid	0	1
922	oxantel	0.0449492	0.326	spironolactone	0.0390425	0.304	3-acetylcoumarin	0.0344898	0.403	digoxigenin	0	1	felbinac	0	1	esculin	0	1
923	cefmetazole	0.0453778	0.28	Prestwick-920	0.0391915	0.28	hecogenin	0.0346331	0.25	diloxanide	0	1	diloxanide	0	1	caffeic acid	0	1
924	pipenzolate bromide	0.045953	0.316	Prestwick-864	0.0395447	0.268	phensuximide	0.0349634	0.246	meglumine	0	1	2-aminobenzenesulfonamide	0	1	digoxigenin	0	1
925	trichlormethiazide	0.0460157	0.348	isosorbide	0.0395875	0.218	neostigmine bromide	0.035449	0.237	metyrapone	0	1	xamoterol	0	1	felbinac	0	1
926	ornidazole	0.0463794	0.332	dexpanthenol	0.0401092	0.276	xamoterol	0.0356098	0.214	rolipram	0	1	primidone	0	1	diloxanide	0	1
927	nefopam	0.0464348	0.344	demecarium bromide	0.0403442	0.292	pancuronium bromide	0.0357643	0.188	cantharidin	0	1	pralidoxime	0	1	2-aminobenzenesulfonamide	0	1
928	bupivacaine	0.0465961	0.302	atracurium besilate	0.04047	0.262	tacrine	0.0361308	0.324	terguride	0	1	(-)-atenolol	0	1	primidone	0	1
929	homosalate	0.0487689	0.334	hecogenin	0.0411085	0.252	loracarbef	0.0368094	0.211	florfenicol	0	1	meglumine	0	1	pralidoxime	0	1
930	acetylsalicylsalicylic acid	0.050519	0.318	betamethasone	0.0414607	0.244	dexpanthenol	0.0370511	0.207	fluspirilene	0	1	metyrapone	0	1	(-)-atenolol	0	1
931	sulfaphenazole	0.0505539	0.294	diclofenamide	0.0417715	0.258	chlormezanone	0.0371195	0.212	altretamine	0	1	aminohippuric acid	0	1	meglumine	0	1
932	Prestwick-972	0.0510341	0.36	exisulind	0.0421154	0.242	minocycline	0.0374504	0.236	megestrol	0	1	florfenicol	0	1	butyl hydroxybenzoate	0	1
933	AH-6809	0.0513611	0.316	oxybuprocaine	0.0423516	0.234	tiletamine	0.0385359	0.204	oxybenzone	0	1	bephenium hydroxynaphthoate	0	1	estrone	0	1
934	sulfapyridine	0.0517873	0.368	sodium phenylbutyrate	0.0430647	0.244	5140203	0.0391378	0.215	prasterone	0	1	altretamine	0	1	cantharidin	0	1
935	levothyroxine sodium	0.0518345	0.308	5186223	0.0431993	0.214	tropine	0.0407769	0.19	desoxycortone	0	1	dexibuprofen	0	1	aminohippuric acid	0	1
936	thiocolchicoside	0.0520899	0.286	diethylstilbestrol	0.0434584	0.278	citiolone	0.0409291	0.181	promethazine	0	1	flurbiprofen	0	1	urapidil	0	1
937	memantine	0.0520953	0.308	pivmecillinam	0.0437861	0.25	levocabastine	0.0414259	0.21	etynodiol	0	1	prasterone	0	1	florfenicol	0	1
938	carisoprodol	0.0523037	0.288	primidone	0.0444677	0.236	pralidoxime	0.041436	0.207	ursodeoxycholic acid	0	1	desoxycortone	0	1	bephenium hydroxynaphthoate	0	1
939	Prestwick-1100	0.0526217	0.284	pregnenolone	0.0444754	0.278	metampicillin	0.0415831	0.223	chrysin	0	1	dioxybenzone	0	1	altretamine	0	1
940	zomepirac	0.0532797	0.316	fasudil	0.0446709	0.362	thiocolchicoside	0.0422445	0.166	nabumetone	0	1	etynodiol	0	1	dexibuprofen	0	1
941	ceforanide	0.0547612	0.3	meprylcaine	0.0455324	0.234	fludrocortisone	0.0424714	0.214	bacitracin	0	1	nilutamide	0	1	prasterone	0	1
942	calcium pantothenate	0.0548507	0.292	rifampicin	0.0455917	0.208	isosorbide	0.0424991	0.179	adipiodone	0	1	ursodeoxycholic acid	0	1	dioxybenzone	0	1
943	Prestwick-1080	0.0550093	0.35	corynanthine	0.0458895	0.202	NS-398	0.0433912	0.183	octopamine	0	1	chrysin	0	1	etynodiol	0	1
944	monocrotaline	0.0558685	0.316	chlormezanone	0.0460031	0.19	succinylsulfathiazole	0.0439891	0.15	proxymetacaine	0	1	bacitracin	0	1	chrysin	0	1
945	butyl hydroxybenzoate	0.0580475	0.268	xamoterol	0.0461687	0.198	salbutamol	0.0441728	0.193	atropine methonitrate	0	1	ketorolac	0	1	adrenosterone	0	1
946	scopolamine	0.0589071	0.284	thiocolchicoside	0.0465075	0.198	meprylcaine	0.0444538	0.199	nisoxetine	0	1	adipiodone	0	1	nabumetone	0	1
947	molindone	0.0590391	0.302	bicuculline	0.0465214	0.222	carisoprodol	0.0450481	0.15	nipecotic acid	0	1	octopamine	0	1	ketorolac	0	1
948	erythromycin	0.0594568	0.274	SB-203580	0.046661	0.262	pempidine	0.0452673	0.153	aminocaproic acid	0	1	proxyphylline	0	1	adipiodone	0	1
949	metacycline	0.0598003	0.304	lymecycline	0.0471613	0.234	atracurium besilate	0.0453174	0.161	Prestwick-981	0	1	nisoxetine	0	1	nisoxetine	0	1
950	chlorogenic acid	0.0640476	0.24	glycocholic acid	0.0474901	0.202	lumicolchicine	0.0454497	0.168	gliquidone	0	1	Prestwick-920	0	1	Prestwick-920	0	1
951	zoxazolamine	0.0640985	0.254	niflumic acid	0.0475914	0.204	idazoxan	0.045748	0.27	flucloxacillin	0	1	nipecotic acid	0	1	nipecotic acid	0	1
952	fosfosal	0.066169	0.252	PHA-00745360	0.0483491	0.192	sulfamethizole	0.0478703	0.123	isradipine	0	1	Prestwick-981	0	1	Prestwick-981	0	1
953	fenoprofen	0.0672578	0.25	adrenosterone	0.0485261	0.196	Prestwick-864	0.0496262	0.149	halofantrine	0	1	gliquidone	0	1	gliquidone	0	1
954	hecogenin	0.0674234	0.28	ondansetron	0.0486272	0.22	chloramphenicol	0.0497968	0.172	scopoletin	0	1	flucloxacillin	0	1	alfadolone	0	1
955	Prestwick-1084	0.0674276	0.28	pindolol	0.0505825	0.2	boldine	0.0498316	0.172	Prestwick-972	0	1	isradipine	0	1	flucloxacillin	0	1
956	bethanechol	0.0677515	0.286	nicardipine	0.0519498	0.202	alpha-yohimbine	0.0520048	0.159	rilmenidine	0	1	Prestwick-972	0	1	isradipine	0	1
957	(+)-chelidonine	0.0692281	0.352	pancuronium bromide	0.0533554	0.162	retrorsine	0.0520666	0.135	pizotifen	0	1	rilmenidine	0	1	halofantrine	0	1
958	Prestwick-864	0.0699944	0.286	clebopride	0.0543646	0.204	(-)-catechin	0.052838	0.12	alfaxalone	0	1	alfaxalone	0	1	rilmenidine	0	1
959	yohimbic acid	0.0718046	0.26	mexiletine	0.0547265	0.146	diclofenamide	0.0531361	0.125	tiletamine	0	1	tiletamine	0	1	alfaxalone	0	1
960	spiramycin	0.0719652	0.248	L-methionine sulfoximine	0.0549881	0.176	monocrotaline	0.0532752	0.134	azapropazone	0	1	isometheptene	0	1	tiletamine	0	1
961	clidinium bromide	0.0719865	0.26	etiocholanolone	0.0554495	0.196	diperodon	0.0535346	0.132	deptropine	0	1	lidoflazine	0	1	articaine	0	1
962	glycopyrronium bromide	0.0720301	0.258	lansoprazole	0.0558636	0.192	N6-methyladenosine	0.0535417	0.139	quinidine	0	1	hydrocortisone	0	1	Prestwick-983	0	1
963	colistin	0.0723063	0.25	iproniazid	0.0563273	0.158	sodium phenylbutyrate	0.0543636	0.152	lidoflazine	0	1	fluocinonide	0	1	azapropazone	0	1
964	theophylline	0.0723402	0.258	salbutamol	0.0563533	0.206	corynanthine	0.0544377	0.114	hydrocortisone	0	1	piperacillin	0	1	quinidine	0	1
965	eldeline	0.0729139	0.228	metampicillin	0.0573652	0.182	5186223	0.0550552	0.137	fluocinonide	0	1	cefamandole	0	1	lidoflazine	0	1
966	5152487	0.0730373	0.238	(-)-isoprenaline	0.057992	0.188	conessine	0.0551164	0.101	piperacillin	0	1	levomepromazine	0	1	hydrocortisone	0	1
967	morantel	0.0747215	0.246	zomepirac	0.0590325	0.168	cobalt chloride	0.0551646	0.126	cefamandole	0	1	cromoglicic acid	0	1	methoxsalen	0	1
968	oxybuprocaine	0.0768941	0.218	spiradoline	0.0590486	0.156	bethanechol	0.0556617	0.102	cromoglicic acid	0	1	prednicarbate	0	1	cefamandole	0	1
969	mepacrine	0.0797204	0.27	tacrine	0.0602503	0.266	nicardipine	0.0558323	0.101	Prestwick-1082	0	1	meprylcaine	0	1	cromoglicic acid	0	1
970	ascorbic acid	0.0802072	0.232	epitiostanol	0.060426	0.16	oxybuprocaine	0.0561597	0.107	prednicarbate	0	1	Prestwick-1084	0	1	mecamylamine	0	1
971	salbutamol	0.0806663	0.26	minocycline	0.0613775	0.152	2-aminobenzenesulfonamide	0.0561769	0.103	meprylcaine	0	1	natamycin	0	1	prednicarbate	0	1
972	lumicolchicine	0.081028	0.192	sulfacetamide	0.0619135	0.136	adrenosterone	0.0573709	0.123	Prestwick-1084	0	1	methanthelinium bromide	0	1	meprylcaine	0	1
973	colecalciferol	0.0817493	0.178	oleandomycin	0.0620631	0.14	memantine	0.0576668	0.103	natamycin	0	1	dorzolamide	0	1	natamycin	0	1
974	adipiodone	0.0818697	0.246	sulfaquinoxaline	0.0622778	0.152	dropropizine	0.0577492	0.098	methanthelinium bromide	0	1	chloropyrazine	0	1	methanthelinium bromide	0	1
975	genistein	0.0824771	0.27	tolmetin	0.0622981	0.126	chlorpropamide	0.0580561	0.345	oxprenolol	0	1	(-)-isoprenaline	0	1	chloropyrazine	0	1
976	moxonidine	0.0835042	0.194	Prestwick-689	0.0624159	0.148	iopromide	0.0584523	0.111	(-)-isoprenaline	0	1	benzylpenicillin	0	1	(-)-isoprenaline	0	1
977	dl-alpha tocopherol	0.0836634	0.214	stachydrine	0.0624948	0.158	sitosterol	0.0585982	0.098	benzylpenicillin	0	1	oxedrine	0	1	ondansetron	0	1
978	hydrocortisone	0.0838375	0.212	lumicolchicine	0.0628688	0.168	demecolcine	0.059269	0.344	oxyphenbutazone	0	1	oxyphenbutazone	0	1	benzylpenicillin	0	1
979	mexiletine	0.0841843	0.19	dropropizine	0.0630119	0.134	todralazine	0.0595875	0.135	propoxycaine	0	1	propoxycaine	0	1	oxedrine	0	1
980	tridihexethyl	0.0860047	0.188	bephenium hydroxynaphthoate	0.0631836	0.136	Prestwick-689	0.0599879	0.086	PNU-0230031	0	1	PNU-0230031	0	1	mephenytoin	0	1
981	minaprine	0.0866614	0.204	corbadrine	0.0631847	0.202	PHA-00745360	0.0600246	0.071	PNU-0251126	0	1	0173570-0000	0	1	chlorambucil	0	1
982	carbinoxamine	0.0870937	0.202	sulfamethizole	0.0642636	0.114	etiocholanolone	0.0613303	0.109	0173570-0000	0	1	PHA-00851261E	0	1	levcycloserine	0	1
983	dacarbazine	0.0873085	0.22	loracarbef	0.0642735	0.154	lithocholic acid	0.0614286	0.138	PHA-00851261E	0	1	chlorambucil	0	1	nialamide	0	1
984	sulfamethoxazole	0.087957	0.212	melatonin	0.065092	0.13	dipivefrine	0.0617022	0.12	chlorambucil	0	1	santonin	0	1	santonin	0	1
985	fenbendazole	0.0880201	0.224	netilmicin	0.0652791	0.146	iproniazid	0.0617087	0.107	nialamide	0	1	homosalate	0	1	Prestwick-1100	0	1
986	bacampicillin	0.0893968	0.182	arecoline	0.0661646	0.134	ramifenazone	0.0619937	0.089	santonin	0	1	Prestwick-1100	0	1	ciclacillin	0	1
987	oxolamine	0.090091	0.242	butacaine	0.0662625	0.114	sulfaphenazole	0.0627269	0.101	Prestwick-1080	0	1	ciclacillin	0	1	withaferin A	0	1
988	penbutolol	0.090265	0.204	oxamniquine	0.0679844	0.122	primidone	0.0627406	0.091	homosalate	0	1	spiradoline	0	1	paroxetine	0	1
989	dexpanthenol	0.0911194	0.192	eldeline	0.0681915	0.13	tenoxicam	0.0631518	0.092	Prestwick-1100	0	1	withaferin A	0	1	CP-690334-01	0	1
990	sulfadiazine	0.0919925	0.162	dyclonine	0.0687966	0.17	mebendazole	0.0632949	0.123	parbendazole	0	1	paroxetine	0	1	alcuronium chloride	0	1
991	bicuculline	0.092528	0.154	bambuterol	0.0688334	0.098	homosalate	0.0642021	0.085	ciclacillin	0	1	phenoxybenzamine	0	1	phenoxybenzamine	0	1
992	tremorine	0.0935242	0.21	thiamazole	0.0693048	0.128	phenacetin	0.0642944	0.206	spiradoline	0	1	valinomycin	0	1	nomegestrol	0	1
993	naltrexone	0.0935429	0.192	pyridoxine	0.0696014	0.226	etynodiol	0.0644805	0.109	withaferin A	0	1	rotenone	0	1	valinomycin	0	1
994	5114445	0.093571	0.258	velnacrine	0.0711957	0.122	bambuterol	0.0650732	0.094	CP-320650-01	0	1	PF-00562151-00	0	1	rotenone	0	1
995	chloramphenicol	0.094073	0.214	fosfosal	0.0716589	0.092	ascorbic acid	0.0651804	0.091	PHA-00745360	0	1	PF-00539745-00	0	1	PF-00539745-00	0	1
996	pentoxifylline	0.0948257	0.146	ascorbic acid	0.0716841	0.118	phenindione	0.0656025	0.059	alcuronium chloride	0	1	erastin	0	1	3-nitropropionic acid	0	1
997	phenindione	0.0957741	0.172	homosalate	0.0719056	0.084	rifampicin	0.0661681	0.081	clobetasol	0	1	3-nitropropionic acid	0	1	5707885	0	1
998	lansoprazole	0.0958179	0.194	vinblastine	0.0726448	0.122	hemicholinium	0.0664174	0.06	phenoxybenzamine	0	1	PF-00539758-00	0	1	STOCK1N-35696	0	1
999	decitabine	0.0977023	0.144	Prestwick-972	0.0727938	0.08	scoulerine	0.0665242	0.142	nomegestrol	0	1	C-75	0	1	carmustine	0	1
1000	benzthiazide	0.0981184	0.154	citiolone	0.0728977	0.102	lisinopril	0.066872	0.066	valinomycin	0	1	STOCK1N-28457	0	1	AH-23848	0	1
1001	suxibuzone	0.0984063	0.154	fludrocortisone	0.073021	0.132	arecoline	0.0670043	0.057	rotenone	0	1	SB-202190	0	1	NS-398	0	1
1002	doxylamine	0.0985506	0.166	tropine	0.0739176	0.09	chlorogenic acid	0.0670617	0.084	PF-00562151-00	0	1	carmustine	0	1	SB-203580	0	1
1003	cefsulodin	0.0989284	0.172	2-aminobenzenesulfonamide	0.0740375	0.09	mecamylamine	0.0673245	0.06	PF-00539745-00	0	1	AH-23848	0	1	AH-6809	0	1
1004	metamizole sodium	0.100185	0.168	sulfaphenazole	0.0741275	0.14	bendroflumethiazide	0.0682133	0.067	PF-01378883-00	0	1	lomustine	0	1	thapsigargin	0	1
1005	nabumetone	0.100217	0.194	pempidine	0.07434	0.13	fosfosal	0.0682157	0.07	erastin	0	1	AH-6809	0	1	SC-19220	0	1
1006	pancuronium bromide	0.100429	0.162	harmalol	0.0750761	0.11	(-)-isoprenaline	0.0686186	0.087	3-nitropropionic acid	0	1	SC-19220	0	1	MG-262	0	1
1007	clorsulon	0.101626	0.174	etanidazole	0.0752463	0.122	nabumetone	0.068668	0.097	valdecoxib	0	1	0198306-0000	0	1	0198306-0000	0	1
1008	guanethidine	0.10185	0.238	succinylsulfathiazole	0.0758423	0.092	vinblastine	0.0689952	0.071	PF-00539758-00	0	1	CAY-10397	0	1	CAY-10397	0	1
1009	mafenide	0.102295	0.202	memantine	0.0764419	0.08	ricinine	0.0696895	0.054	0225151-0000	0	1	PHA-00816795	0	1	CP-319743	0	1
1010	acenocoumarol	0.102527	0.124	lisinopril	0.077595	0.08	pindolol	0.0699322	0.062	5707885	0	1	CP-319743	0	1	15(S)-15-methylprostaglandin E2	0	1
1011	isoniazid	0.102991	0.168	nalbuphine	0.0783556	0.092	tolmetin	0.0701725	0.059	C-75	0	1	semustine	0	1	irinotecan	0	1
1012	retrorsine	0.10312	0.162	chlorogenic acid	0.078499	0.106	NU-1025	0.0703542	0.136	5155877	0	1	BCB000040	0	1	meteneprost	0	1
1013	BCB000040	0.103389	0.16	N6-methyladenosine	0.0789496	0.118	mephenytoin	0.0704534	0.087	6-bromoindirubin-3'-oxime	0	1	meteneprost	0	1	IC-86621	0	1
1014	2-aminobenzenesulfonamide	0.103608	0.192	conessine	0.0790022	0.094	amiloride	0.070516	0.074	STOCK1N-35874	0	1	CP-863187	0	1	vinblastine	0	1
1015	phensuximide	0.104655	0.16	gabexate	0.0791759	0.114	diethylstilbestrol	0.0706969	0.111	H-89	0	1	IC-86621	0	1	retrorsine	0.16753	0.972473
1016	isocorydine	0.105632	0.208	bretylium tosilate	0.0796348	0.072	propidium iodide	0.0707153	0.085	SB-202190	0	1	vinblastine	0	1	mefenamic acid	0.1693	0.900679
1017	protoveratrine A	0.105709	0.132	metacycline	0.0798729	0.104	oleandomycin	0.0728853	0.052	AH-23848	0	1	sulfathiazole	0.16489	0.946419	monocrotaline	0.17149	0.919619
1018	levopropoxyphene	0.106455	0.134	(-)-catechin	0.0805702	0.07	ethionamide	0.0728923	0.059	SB-203580	0	1	gramine	0.17733	0.977725	boldine	0.174715	0.923451
1019	paclitaxel	0.106695	0.19	12,13-EODE	0.0820476	0.086	epitiostanol	0.0736694	0.059	lomustine	0	1	benfotiamine	0.17858	0.934438	practolol	0.17478	0.947454
1020	nizatidine	0.106768	0.128	idazoxan	0.0821036	0.092	Prestwick-972	0.0746095	0.049	AH-6809	0	1	carbarsone	0.178845	0.943044	nitrofural	0.175645	0.872992
1021	lisinopril	0.107438	0.142	phenindione	0.0826378	0.076	spiradoline	0.0751797	0.056	0198306-0000	0	1	denatonium benzoate	0.180435	0.812506	pempidine	0.176135	0.956838
1022	atropine oxide	0.10961	0.156	clorsulon	0.0826639	0.088	brinzolamide	0.0754256	0.056	PHA-00816795	0	1	sulfamethizole	0.181015	0.941091	memantine	0.181435	0.919019
1023	oxamniquine	0.111097	0.118	ricinine	0.0826942	0.062	(-)-atenolol	0.0756214	0.042	semustine	0	1	erythromycin	0.181625	0.929305	carcinine	0.1833	0.768396
1024	noscapine	0.111968	0.152	naphazoline	0.0829145	0.076	pepstatin	0.0756945	0.056	BCB000040	0	1	retrorsine	0.18319	0.822891	ranitidine	0.187855	0.833984
1025	praziquantel	0.112252	0.146	anabasine	0.0836167	0.096	naphazoline	0.0758412	0.043	CP-863187	0	1	CP-320650-01	0.18441	0.940146	levocabastine	0.1886	0.868392
1026	buflomedil	0.112609	0.138	azathioprine	0.0845049	0.246	harmalol	0.0758865	0.057	IC-86621	0	1	alfadolone	0.18862	0.91864	cloxacillin	0.18869	0.849213
1027	betulin	0.112691	0.136	lithocholic acid	0.0854973	0.14	isocorydine	0.0763247	0.071	vinblastine	0	1	sulfaguanidine	0.188725	0.802576	metampicillin	0.18879	0.500584
1028	asiaticoside	0.114692	0.132	hemicholinium	0.0862573	0.066	sulindac	0.0777919	0.189	felbinac	0.18767	0.933063	oxybuprocaine	0.18912	0.892917	sulfanilamide	0.18949	0.897191
1029	conessine	0.115683	0.13	aminohippuric acid	0.086268	0.098	sisomicin	0.0785126	0.043	benfotiamine	0.189585	0.972613	hecogenin	0.18917	0.915422	melatonin	0.189685	0.80836
1030	bergenin	0.116285	0.104	tridihexethyl	0.0862989	0.072	ketorolac	0.0792126	0.041	corynanthine	0.19789	0.725068	Prestwick-689	0.18944	0.822495	carbarsone	0.19199	0.813558
1031	diflunisal	0.116376	0.102	bendroflumethiazide	0.086428	0.052	neomycin	0.0801309	0.042	nicotinic acid	0.198215	0.858422	verteporfin	0.1902	0.782532	flumequine	0.19294	0.667442
1032	citalopram	0.117887	0.154	DL-PPMP	0.0864529	0.05	spiramycin	0.0806403	0.068	erythromycin	0.20477	0.887588	melatonin	0.19024	0.882345	bethanechol	0.195705	0.796737
1033	dipivefrine	0.117957	0.156	tenoxicam	0.0864727	0.072	nizatidine	0.0807044	0.039	kinetin	0.207895	0.933635	etifenin	0.191205	0.875397	oxybuprocaine	0.19593	0.763217
1034	nifurtimox	0.118066	0.134	pepstatin	0.0870243	0.062	sulfadiazine	0.0809379	0.023	oxybuprocaine	0.207935	0.929675	co-dergocrine mesilate	0.19146	0.921333	pirenzepine	0.19636	0.651914
1035	hemicholinium	0.118565	0.128	alfadolone	0.0875802	0.088	pramocaine	0.0810466	0.091	4-hydroxyphenazone	0.20866	0.92621	naringenin	0.19255	0.91117	isocarboxazid	0.19734	0.699488
1036	Prestwick-1103	0.118706	0.118	decitabine	0.0879359	0.052	oxamniquine	0.0812572	0.038	pentoxifylline	0.2098	0.879263	bambuterol	0.193125	0.852143	thalidomide	0.19736	0.734547
1037	lymecycline	0.12016	0.104	benfotiamine	0.0890617	0.076	dyclonine	0.0814913	0.073	moracizine	0.212375	0.796464	metacycline	0.194315	0.834539	proglumide	0.197905	0.787376
1038	glafenine	0.120265	0.112	5152487	0.0893357	0.068	praziquantel	0.0822831	0.027	sulfaguanidine	0.21415	0.848713	memantine	0.194815	0.863327	homatropine	0.19798	0.525089
1039	decamethonium bromide	0.120934	0.106	flumequine	0.0895529	0.078	dl-alpha tocopherol	0.0827285	0.034	oleandomycin	0.215505	0.87407	velnacrine	0.19986	0.866218	pregnenolone	0.198125	0.64003
1040	diclofenamide	0.121215	0.13	nizatidine	0.0898654	0.058	butacaine	0.0829593	0.03	eldeline	0.21628	0.867027	boldine	0.202575	0.711306	rifampicin	0.19924	0.554812
1041	IC-86621	0.121436	0.106	telenzepine	0.0900439	0.058	anabasine	0.0831628	0.025	denatonium benzoate	0.216685	0.755438	brinzolamide	0.20293	0.591254	phenacetin	0.200085	0.731802
1042	etanidazole	0.12176	0.114	securinine	0.090562	0.116	homatropine	0.083457	0.027	chloramphenicol	0.218545	0.863343	methoxsalen	0.204035	0.844833	meclocycline	0.200405	0.833087
1043	cyclopenthiazide	0.12246	0.114	dl-alpha tocopherol	0.0906093	0.066	corbadrine	0.0838944	0.042	sulfachlorpyridazine	0.218725	0.891084	cloxacillin	0.20463	0.774723	glycocholic acid	0.20109	0.577928
1044	tiletamine	0.122736	0.112	Prestwick-1080	0.0913482	0.076	pentoxifylline	0.0846946	0.032	yohimbic acid	0.219715	0.822735	idazoxan	0.205215	0.746693	propidium iodide	0.201275	0.7299
1045	cefuroxime	0.122803	0.116	co-dergocrine mesilate	0.091617	0.08	co-dergocrine mesilate	0.0848524	0.048	primidone	0.22018	0.746456	proglumide	0.20543	0.813956	atracurium besilate	0.20149	0.737441
1046	tolmetin	0.12305	0.092	tolazoline	0.0918347	0.06	bretylium tosilate	0.0849237	0.033	ceforanide	0.222375	0.781428	Prestwick-1080	0.205565	0.463868	lisinopril	0.20204	0.602613
1047	Prestwick-689	0.123135	0.16	neomycin	0.0921424	0.06	sulfacetamide	0.0853287	0.035	cefsulodin	0.22507	0.469684	trapidil	0.205725	0.700526	nizatidine	0.202265	0.681397
1048	cyanocobalamin	0.123174	0.09	nomifensine	0.0934731	0.038	clorsulon	0.0855032	0.034	isoniazid	0.225375	0.695153	atracurium besilate	0.205845	0.451998	CP-320650-01	0.20332	0.754655
1049	tropine	0.123758	0.12	TTNPB	0.0947821	0.036	tolazoline	0.0857036	0.025	minaprine	0.22605	0.78707	ethionamide	0.206115	0.71045	dl-alpha tocopherol	0.20337	0.25528
1050	gabexate	0.125894	0.126	sulfaguanidine	0.0950052	0.076	thiamazole	0.0858594	0.027	hemicholinium	0.226135	0.719291	pempidine	0.206245	0.710316	hydrochlorothiazide	0.20342	0.544863
1051	difenidol	0.126805	0.104	ketorolac	0.0950499	0.054	ciprofloxacin	0.0863003	0.031	pivmecillinam	0.226565	0.733958	mecamylamine	0.207095	0.714976	atropine methonitrate	0.20347	0.634288
1052	5186324	0.126917	0.084	mecamylamine	0.0950948	0.046	decamethonium bromide	0.0874514	0.022	praziquantel	0.229775	0.785124	pregnenolone	0.20849	0.373148	ethionamide	0.204005	0.52287
1053	mephenytoin	0.127779	0.126	minaprine	0.0955457	0.056	flumequine	0.0876718	0.043	etidronic acid	0.23199	0.750672	hemicholinium	0.20869	0.597891	folic acid	0.20406	0.633387
1054	gelsemine	0.131043	0.114	propidium iodide	0.0975742	0.104	fusidic acid	0.0878813	0.025	metacycline	0.233455	0.723	mebendazole	0.209435	0.288269	diclofenamide	0.20485	0.568232
1055	merbromin	0.131179	0.118	isometheptene	0.09767	0.062	epirizole	0.0883266	0.039	rifampicin	0.23536	0.682124	netilmicin	0.209705	0.695355	bacitracin	0.205825	0.604293
1056	sulfaquinoxaline	0.13177	0.076	genistein	0.0977009	0.094	difenidol	0.0884444	0.023	etifenin	0.23582	0.745486	eldeline	0.21029	0.698297	Prestwick-689	0.206735	0.405766
1057	SB-203580	0.131972	0.098	sulfadiazine	0.0978327	0.044	tridihexethyl	0.0884913	0.022	theophylline	0.23629	0.61198	meclocycline	0.210675	0.805733	ciprofloxacin	0.206865	0.623085
1058	pronetalol	0.133152	0.12	pentoxifylline	0.098081	0.052	dimenhydrinate	0.0888296	0.016	gentamicin	0.23784	0.700019	sulfamethoxazole	0.210975	0.45567	pentoxifylline	0.207205	0.55564
1059	pepstatin	0.133513	0.08	praziquantel	0.0984055	0.042	isometheptene	0.0892614	0.017	buflomedil	0.23803	0.541391	succinylsulfathiazole	0.211565	0.468375	corynanthine	0.207205	0.0582544
1060	piretanide	0.136089	0.09	acenocoumarol	0.0998555	0.038	gabexate	0.0897231	0.031	anabasine	0.239775	0.735377	stachydrine	0.212245	0.715132	oxamniquine	0.207535	0.534419
1061	ondansetron	0.136466	0.094	etynodiol	0.100144	0.056	azathioprine	0.089962	0.26	carbinoxamine	0.239895	0.68439	chlormezanone	0.212605	0.662496	idazoxan	0.20775	0.532389
1062	etynodiol	0.136581	0.11	albendazole	0.100838	0.068	telenzepine	0.0905821	0.021	tropine	0.240085	0.69458	propidium iodide	0.214875	0.655765	cefmetazole	0.208815	0.637225
1063	paroxetine	0.13698	0.09	levopropoxyphene	0.101352	0.06	sulfanilamide	0.0907242	0.049	pilocarpine	0.24054	0.61803	benzocaine	0.21532	0.138841	carbimazole	0.209085	0.310637
1064	4-hydroxyphenazone	0.137084	0.084	dienestrol	0.102061	0.088	sulfaguanidine	0.0913585	0.022	harmaline	0.240555	0.666015	betamethasone	0.215605	0.733639	naringenin	0.20921	0.49187
1065	idazoxan	0.138087	0.086	epirizole	0.102254	0.076	melatonin	0.0915525	0.038	lumicolchicine	0.24164	0.599177	acebutolol	0.21566	0.204401	hemicholinium	0.209375	0.299736
1066	mecamylamine	0.140125	0.08	ciprofloxacin	0.102515	0.052	fasudil	0.0919066	0.278	ethionamide	0.2422	0.577316	tolazoline	0.2169	0.553422	sulfaguanidine	0.21013	0.335968
1067	cefoperazone	0.14122	0.08	dimenhydrinate	0.1031	0.04	amantadine	0.0941114	0.021	betulin	0.243565	0.494127	ciprofloxacin	0.21719	0.644677	(+/-)-catechin	0.210175	0.500541
1068	kinetin	0.142829	0.14	chloramphenicol	0.103773	0.048	alfadolone	0.0960004	0.018	ciprofloxacin	0.24367	0.668446	dienestrol	0.21725	0.746216	benzocaine	0.21031	0.0711612
1069	hydroflumethiazide	0.142883	0.134	glafenine	0.105213	0.048	cefmetazole	0.096071	0.007	Prestwick-920	0.24576	0.500895	doxylamine	0.217255	0.51548	metacycline	0.210985	0.561825
1070	halofantrine	0.143021	0.166	monocrotaline	0.105426	0.042	nalbuphine	0.096429	0.017	monocrotaline	0.24585	0.463739	acenocoumarol	0.217435	0.527442	sulfaphenazole	0.21115	0.568145
1071	flumequine	0.143515	0.088	scoulerine	0.106139	0.118	etifenin	0.0965905	0.029	methoxsalen	0.247295	0.654793	cefmetazole	0.217585	0.673221	tropine	0.21186	0.496424
1072	benfotiamine	0.143706	0.076	colistin	0.10669	0.036	12,13-EODE	0.0981454	0.011	dipivefrine	0.247315	0.661041	sulfaphenazole	0.21779	0.491344	homosalate	0.211915	0.359439
1073	vinblastine	0.144659	0.098	ketotifen	0.107338	0.03	DL-PPMP	0.0985802	0.025	oxolamine	0.24769	0.597812	todralazine	0.2181	0.591755	lumicolchicine	0.212	0.203344
1074	butamben	0.146221	0.062	ethionamide	0.107379	0.042	dienestrol	0.0985828	0.062	citalopram	0.248475	0.528638	iohexol	0.21863	0.502234	glafenine	0.212225	0.735799
1075	sulfamethizole	0.148028	0.066	methoxsalen	0.107793	0.056	albendazole	0.0996132	0.033	nomifensine	0.248845	0.552173	monocrotaline	0.219225	0.488223	chloramphenicol	0.21231	0.297657
1076	triprolidine	0.14899	0.13	pronetalol	0.11146	0.056	buspirone	0.100465	0.011	amiloride	0.249275	0.587145	harmalol	0.21994	0.602887	isosorbide	0.213575	0.47826
1077	(+)-isoprenaline	0.149894	0.084	amiloride	0.11149	0.044	bergenin	0.100515	0.012	tolazoline	0.24983	0.475724	oxamniquine	0.22017	0.507515	bacampicillin	0.21488	0.540801
1078	ifosfamide	0.150232	0.082	decamethonium bromide	0.11315	0.024	iohexol	0.100788	0.02	clenbuterol	0.25	0.499617	diethylstilbestrol	0.22071	0.437551	phenindione	0.21507	0.483491
1079	Prestwick-642	0.150246	0.07	dipivefrine	0.113755	0.054	meclocycline	0.101035	0.029	glafenine	0.250935	0.580565	lumicolchicine	0.220825	0.221203	pronetalol	0.215805	0.588007
1080	finasteride	0.150801	0.072	suxibuzone	0.114942	0.024	hydrochlorothiazide	0.101441	0.008	difenidol	0.251795	0.53546	pronetalol	0.220925	0.707583	succinylsulfathiazole	0.21694	0.24138
1081	naftopidil	0.151389	0.068	sisomicin	0.115245	0.032	metacycline	0.101873	0.025	cefoxitin	0.252325	0.505004	etanidazole	0.22227	0.482399	neomycin	0.21701	0.414255
1082	santonin	0.151911	0.28	doxylamine	0.115929	0.018	noscapine	0.102778	0.017	galantamine	0.25247	0.56428	bethanechol	0.222415	0.601606	paromomycin	0.217135	0.425857
1083	pivmecillinam	0.152352	0.094	naringenin	0.11605	0.052	flurbiprofen	0.104273	0.312	decitabine	0.25256	0.634645	dyclonine	0.222465	0.54444	harmaline	0.217175	0.529417
1084	streptomycin	0.153451	0.05	mebendazole	0.116121	0.058	methoxsalen	0.104707	0.038	oxedrine	0.25271	0.454162	adrenosterone	0.22303	0.0340314	etifenin	0.21756	0.504113
1085	loracarbef	0.154685	0.07	nifurtimox	0.116552	0.024	colistin	0.105115	0.011	moxisylyte	0.252775	0.276576	glycocholic acid	0.223625	0.489389	chlorogenic acid	0.21795	0.341272
1086	hydrochlorothiazide	0.154729	0.056	mephenytoin	0.118184	0.042	demecarium bromide	0.105189	0.185	naltrexone	0.25299	0.50895	cinchonidine	0.223695	0.589963	scopoletin	0.218545	0.226183
1087	mebendazole	0.154837	0.122	clonidine	0.118458	0.048	5152487	0.106029	0.005	sulfamethizole	0.253455	0.520451	ceforanide	0.223745	0.510914	minocycline	0.218655	0.402766
1088	ethionamide	0.155192	0.064	lincomycin	0.118599	0.018	cefsulodin	0.106291	0.011	N6-methyladenosine	0.253485	0.593534	sulfanilamide	0.2238	0.564766	sulfadiazine	0.219415	0.396487
1089	hydroxyachillin	0.156616	0.064	ceforanide	0.118837	0.018	pronetalol	0.106395	0.022	cyanocobalamin	0.253545	0.612027	flumequine	0.22469	0.271939	dimenhydrinate	0.219795	0.375616
1090	dimenhydrinate	0.156994	0.044	4-hydroxyphenazone	0.119022	0.024	minaprine	0.106683	0.01	penbutolol	0.25589	0.465036	sirolimus	0.225835	0.744174	fusidic acid	0.220005	0.311669
1091	sulfamonomethoxine	0.157847	0.058	theophylline	0.119425	0.02	doxylamine	0.10674	0.011	12,13-EODE	0.256425	0.70768	oleandomycin	0.22617	0.317756	iproniazid	0.220015	0.377639
1092	albendazole	0.158311	0.078	ramifenazone	0.119619	0.022	nomifensine	0.106825	0.013	alfadolone	0.25686	0.493817	atropine methonitrate	0.22649	0.455252	nalbuphine	0.22074	0.371204
1093	pempidine	0.159444	0.076	Prestwick-967	0.119997	0.012	suprofen	0.107683	0.013	L-methionine sulfoximine	0.257095	0.457405	piroxicam	0.22671	0.519126	dropropizine	0.221125	0.151698
1094	pilocarpine	0.159747	0.058	(-)-atenolol	0.121319	0.026	Prestwick-967	0.108108	0.003	mecamylamine	0.257195	0.439912	ondansetron	0.227095	0.493343	dyclonine	0.221195	0.438129
1095	homatropine	0.160667	0.064	pramocaine	0.122537	0.056	Prestwick-1080	0.108275	0.014	homatropine	0.257355	0.408445	decitabine	0.227665	0.621781	bendroflumethiazide	0.221845	0.249372
1096	5186223	0.161389	0.064	noscapine	0.122823	0.022	5186324	0.108334	0.006	molindone	0.257425	0.198224	epirizole	0.228345	0.541358	oleandomycin	0.223445	0.149625
1097	etodolac	0.16279	0.04	pilocarpine	0.123223	0.03	harmaline	0.108871	0.011	diethylstilbestrol	0.257575	0.321158	sisomicin	0.22853	0.470537	decamethonium bromide	0.22407	0.103157
1098	sisomicin	0.163083	0.048	homatropine	0.12356	0.012	SC-560	0.109991	0.008	xamoterol	0.258915	0.413394	metrizamide	0.229285	0.451205	lidocaine	0.224395	0.233786
1099	parbendazole	0.163637	0.148	isocorydine	0.123751	0.028	nifurtimox	0.110369	0.017	velnacrine	0.25942	0.491863	spiramycin	0.22973	0.428646	epirizole	0.225335	0.290897
1100	isometheptene	0.165341	0.04	spiramycin	0.124286	0.01	decitabine	0.110596	0.003	fosfosal	0.259875	0.419128	mexiletine	0.230505	0.457853	AR-A014418	0.22537	0.915131
1101	L-methionine sulfoximine	0.165749	0.046	hydrochlorothiazide	0.124702	0.012	tetryzoline	0.111413	0.009	finasteride	0.25995	0.345284	SB-203580	0.230705	0.47285	difenidol	0.22553	0.305342
1102	carbimazole	0.166992	0.054	acemetacin	0.127823	0.008	benfotiamine	0.111942	0.2	epitiostanol	0.2604	0.41964	isosorbide	0.231165	0.466296	epitiostanol	0.22558	0.262026
1103	harmalol	0.167057	0.068	benzocaine	0.128444	0.008	pyridoxine	0.112336	0.024	paroxetine	0.26095	0.534997	4-hydroxyphenazone	0.231555	0.336985	dienestrol	0.226385	0.503169
1104	butirosin	0.16728	0.042	5186324	0.128844	0.028	cefepime	0.113046	0.004	pronetalol	0.261065	0.551616	isocorydine	0.231745	0.278054	spiramycin	0.22687	0.218005
1105	dienestrol	0.167922	0.102	difenidol	0.12892	0.008	theophylline	0.113599	0.006	bethanechol	0.261865	0.477778	minaprine	0.23292	0.291003	Prestwick-972	0.227245	0.116095
1106	alprostadil	0.168548	0.06	buspirone	0.129239	0.018	yohimbine	0.113743	0.003	naphazoline	0.26375	0.460287	Prestwick-967	0.23311	0.247949	isometheptene	0.227405	0.233987
1107	thalidomide	0.169346	0.126	cefmetazole	0.129452	0.014	guanadrel	0.114174	0.007	suprofen	0.26386	0.142031	securinine	0.23402	0.322604	Prestwick-1080	0.227555	0.011397
1108	sirolimus	0.16956	0.086	meclocycline	0.130285	0.014	clonidine	0.115124	0.01	bacampicillin	0.26387	0.440309	tropine	0.234785	0.337049	4-hydroxyphenazone	0.229455	0.122846
1109	ketorolac	0.169717	0.056	molindone	0.130959	0.012	topiramate	0.116167	0.004	yohimbine	0.26408	0.31807	bendroflumethiazide	0.23553	0.387653	netilmicin	0.22955	0.231505
1110	betazole	0.170172	0.056	iohexol	0.131929	0.024	ketotifen	0.11662	0.013	etodolac	0.26502	0.397498	epitiostanol	0.235735	0.340797	telenzepine	0.23003	0.20778
1111	tolazoline	0.171311	0.048	harmaline	0.132199	0.014	pilocarpine	0.117022	0.007	mexiletine	0.26512	0.428634	levocabastine	0.236425	0.390905	tolazoline	0.230255	0.139885
1112	acemetacin	0.171657	0.03	fusidic acid	0.133916	0.008	ceforanide	0.117267	0.005	thiocolchicoside	0.26517	0.450301	dropropizine	0.23705	0.250002	spiradoline	0.230705	0.0568251
1113	paromomycin	0.171728	0.13	yohimbic acid	0.134479	0.012	acebutolol	0.117778	0.005	doxylamine	0.266105	0.340716	carbimazole	0.23918	0.257477	verteporfin	0.23118	0.423913
1114	pheniramine	0.171848	0.044	cefsulodin	0.134496	0.014	benzocaine	0.117955	0.004	dienestrol	0.26806	0.429018	scopoletin	0.239245	0.263478	nimodipine	0.231475	0.0984028
1115	citiolone	0.172057	0.056	piretanide	0.135126	0.008	Prestwick-642	0.118113	0.003	ondansetron	0.2682	0.420803	spironolactone	0.23928	0.374196	thiamazole	0.231605	0.136602
1116	neostigmine bromide	0.172963	0.056	fenbendazole	0.135356	0.03	acenocoumarol	0.119214	0.005	sisomicin	0.268635	0.380818	5186324	0.240355	0.406207	sisomicin	0.23162	0.228354
1117	xamoterol	0.173755	0.04	etifenin	0.135877	0.018	naringenin	0.120649	0.016	dropropizine	0.269575	0.351151	scoulerine	0.241245	0.152768	5186324	0.231915	0.438555
1118	Prestwick-967	0.174097	0.05	suprofen	0.137468	0.014	gelsemine	0.120755	0.002	(-)-atenolol	0.270175	0.392005	amikacin	0.242095	0.218203	PHA-00745360	0.232485	0.304811
1119	ciprofloxacin	0.175561	0.042	amikacin	0.139961	0.014	ifosfamide	0.12086	0.005	isosorbide	0.270355	0.37547	fusidic acid	0.244025	0.257132	doxylamine	0.23296	0.109479
1120	velnacrine	0.176721	0.058	acebutolol	0.140716	0.004	nimodipine	0.122158	0.007	nizatidine	0.270715	0.372298	pepstatin	0.245035	0.255244	piroxicam	0.23303	0.181419
1121	co-dergocrine mesilate	0.176722	0.06	atropine methonitrate	0.14127	0.026	methyldopate	0.123303	0.003	mebendazole	0.27089	0.418578	difenidol	0.24504	0.201645	thiocolchicoside	0.2343	0.109966
1122	amiloride	0.176954	0.07	tetryzoline	0.141446	0.012	fenbendazole	0.123368	0.016	harmalol	0.2713	0.307889	12,13-EODE	0.245865	0.492417	acebutolol	0.23533	0.0122938
1123	dinoprost	0.177284	0.046	verteporfin	0.14188	0.032	suxibuzone	0.12483	0.006	telenzepine	0.2714	0.244872	amiloride	0.246175	0.35187	letrozole	0.235515	0.0909047
1124	suprofen	0.17818	0.058	bergenin	0.142317	0.006	yohimbic acid	0.126577	0.005	ifosfamide	0.27148	0.278279	PHA-00745360	0.24679	0.343062	Prestwick-967	0.23555	0.123615
1125	terazosin	0.178572	0.032	finasteride	0.14246	0.014	streptomycin	0.12953	0.005	guanethidine	0.27197	0.4567	thioperamide	0.246825	0.234609	ifosfamide	0.235825	0
1126	lincomycin	0.181463	0.036	gelsemine	0.142539	0.01	finasteride	0.130575	0.003	chenodeoxycholic acid	0.27218	0.178722	betazole	0.247015	0.209019	lincomycin	0.236085	0.199247
1127	prednisolone	0.183946	0.036	azaperone	0.14294	0.204	lincomycin	0.131034	0.001	propidium iodide	0.275945	0.250132	ifosfamide	0.24712	0.157565	tridihexethyl	0.23657	0.114521
1128	tenoxicam	0.184367	0.036	(+)-chelidonine	0.143404	0.048	iocetamic acid	0.131141	0.001	triprolidine	0.276115	0.297262	folic acid	0.247235	0.136089	levopropoxyphene	0.23688	0.145311
1129	Prestwick-682	0.184783	0.068	yohimbine	0.144696	0.002	butirosin	0.131211	0.003	suxibuzone	0.27636	0.306954	levopropoxyphene	0.247245	0.241112	acenocoumarol	0.236905	0.122967
1130	tetryzoline	0.184991	0.048	streptomycin	0.145671	0.004	thioperamide	0.131281	0.005	flurbiprofen	0.27662	0.342797	Prestwick-682	0.24855	0.282958	butirosin	0.23723	0.253013
1131	atropine methonitrate	0.185492	0.038	Prestwick-642	0.146617	0.002	indoprofen	0.131833	0.002	biperiden	0.27749	0.314433	pilocarpine	0.251105	0.23717	amantadine	0.23764	0.115432
1132	moxisylyte	0.186475	0.048	butamben	0.146718	0.001998	Prestwick-984	0.134184	0.002	sulfamonomethoxine	0.278195	0.272142	theophylline	0.25147	0.15743	diethylstilbestrol	0.238185	0.0469532
1133	fusidic acid	0.186499	0.044	butirosin	0.147866	0.004	carbimazole	0.13422	0.001	cytisine	0.278665	0.263523	calcium folinate	0.25222	0.02854	raubasine	0.238605	0.185166
1134	cyclic adenosine monophosphate	0.187919	0.044	cefoperazone	0.148177	0.008	folic acid	0.135793	0.001	pregnenolone	0.27867	0.207347	naltrexone	0.25244	0.179281	tolbutamide	0.238715	0.215823
1135	arachidonic acid	0.188297	0.076	thioperamide	0.148626	0.016	prednisolone	0.135823	0.0009995	aminohippuric acid	0.2789	0.31678	Prestwick-1103	0.25282	0.284399	minaprine	0.23915	0.118309
1136	guanadrel	0.189423	0.032	topiramate	0.148646	0.001998	(+)-chelidonine	0.13614	0.006	folic acid	0.27948	0.264653	paromomycin	0.25352	0.183583	bretylium tosilate	0.23925	0.187614
1137	minocycline	0.19098	0.034	ifosfamide	0.15023	0.002	letrozole	0.136276	0.002	tenoxicam	0.27964	0.328585	genistein	0.25377	0.324979	guanadrel	0.23946	0.15867
1138	vinburnine	0.193185	0.064	methyldopate	0.150383	0.006	fenoterol	0.136363	0.005	bephenium hydroxynaphthoate	0.279745	0.241694	dimenhydrinate	0.25398	0.161071	todralazine	0.239515	0.155707
1139	methoxsalen	0.194092	0.038	Prestwick-984	0.150845	0.012	atropine methonitrate	0.136388	0.005	carisoprodol	0.279765	0.373193	sulfadiazine	0.254345	0.176681	brinzolamide	0.239775	0.0967289
1140	letrozole	0.195101	0.03	(+)-isoprenaline	0.150868	0.018	5252917	0.137386	0.082	idazoxan	0.28025	0.165309	isoniazid	0.25494	0.0523389	Prestwick-682	0.23983	0.243423
1141	imatinib	0.195977	0.026	calcium folinate	0.151001	0.012	butamben	0.137784	0.004	bergenin	0.28172	0.283312	finasteride	0.255355	0.204627	colistin	0.24059	0.14496
1142	ribavirin	0.196251	0.068	naltrexone	0.151011	0.012	cefoperazone	0.138851	0.0009995	tridihexethyl	0.282875	0.291382	decamethonium bromide	0.25623	0.136831	galantamine	0.240615	0.0543298
1143	metrizamide	0.198461	0.034	cefepime	0.153338	0.008	(+/-)-catechin	0.139455	0.0009995	mephenytoin	0.285505	0.289326	amantadine	0.256385	0.131588	ceforanide	0.241045	0.071444
1144	iopamidol	0.198554	0.054	sulfanilamide	0.153915	0.004	calcium folinate	0.140802	0.001	ricinine	0.285885	0.188774	leflunomide	0.256385	0.109148	cefoperazone	0.241325	0.119261
1145	canadine	0.198892	0.02	SC-560	0.155244	0.01	molindone	0.140844	0.002	gelsemine	0.286085	0.294255	chloramphenicol	0.25774	0.136866	chloroquine	0.24156	0.139766
1146	clenbuterol	0.199177	0.02	metrizamide	0.156075	0.001998	sulfadoxine	0.14339	0.001	naringenin	0.28687	0.230571	harmaline	0.25816	0.164541	prednisolone	0.243025	0.163494
1147	propidium iodide	0.200273	0.054	prednisolone	0.156102	0.002	glafenine	0.143429	0.004	iopamidol	0.287035	0.249619	letrozole	0.25858	0.0707721	16,16-dimethylprostaglandin E2	0.24319	0.808431
1148	heptaminol	0.201029	0.018	guanadrel	0.156265	0.006	TTNPB	0.144383	0.0009995	mafenide	0.28729	0.233948	suxibuzone	0.258905	0.0736384	calcium folinate	0.24319	0.110792
1149	fenoterol	0.201599	0.052	amantadine	0.156281	0.006	Prestwick-1103	0.14553	0.001	verteporfin	0.287315	0.14406	sulfamonomethoxine	0.25922	0.137697	thioperamide	0.24329	0.110013
1150	anabasine	0.204542	0.024	betazole	0.156585	0.002	4-hydroxyphenazone	0.146135	0.0009995	acebutolol	0.28794	0.222909	mephenytoin	0.259345	0.189219	DL-PPMP	0.24399	0.229624
1151	furosemide	0.205588	0.048	carbimazole	0.156722	0.006	verteporfin	0.146669	0.009	minocycline	0.28799	0.177101	vancomycin	0.26	0.138022	theophylline	0.24405	0.087977
1152	lisuride	0.205589	0.016	5252917	0.156903	0.07	piretanide	0.146965	0.002	buspirone	0.28813	0.114113	coralyne	0.261775	0.0569552	biperiden	0.245505	0.10671
1153	orciprenaline	0.206404	0.018	sulfamonomethoxine	0.158509	0.002	lidocaine	0.148388	0.0009995	scoulerine	0.28835	0.22278	noscapine	0.26179	0.078834	vancomycin	0.24603	0.119685
1154	cefotiam	0.206623	0.032	sulfadoxine	0.159462	0.004	fusaric acid	0.149686	0.001	metrizamide	0.28897	0.195476	bretylium tosilate	0.26186	0.175565	nomifensine	0.24658	0.0949281
1155	mebeverine	0.206843	0.024	thalidomide	0.160065	0.052	minoxidil	0.15134	0.0009995	streptomycin	0.29001	0.260445	harpagoside	0.26306	0.12261	finasteride	0.246825	0.0928438
1156	harmaline	0.208085	0.026	diflunisal	0.16777	0.001998	hexylcaine	0.152115	0.0009995	isometheptene	0.290135	0.241381	lidocaine	0.263445	0.0959853	molindone	0.248675	0
1157	zardaverine	0.209396	0.024	letrozole	0.167772	0.001998	cefotiam	0.152306	0.001	levopropoxyphene	0.2902	0.174399	thiocolchicoside	0.263655	0.106509	minoxidil	0.25216	0
1158	podophyllotoxin	0.20979	0.04	iocetamic acid	0.167821	0.002	securinine	0.152527	0.001	bupivacaine	0.29185	0.195956	tolbutamide	0.263975	0.11279	metrizamide	0.25296	0.0563955
1159	calcium folinate	0.211074	0.01	Prestwick-1103	0.169386	0.001998	pheneticillin	0.153102	0.0009995	ribavirin	0.29293	0.171932	streptomycin	0.26427	0.0992499	chlortalidone	0.25506	0
1160	rotenone	0.211447	0.024	fenoterol	0.170718	0.006	diflunisal	0.154103	0.001	Prestwick-682	0.293115	0.254223	(+/-)-catechin	0.26528	0.1377	cefotiam	0.255275	0
1161	ramifenazone	0.21167	0.024	enalapril	0.174366	0.002	acemetacin	0.154567	0.0009995	cefoperazone	0.294245	0.230794	butirosin	0.266525	0.116321	piretanide	0.257965	0.0516159
1162	sulfadoxine	0.212956	0.022	indoprofen	0.174519	0.001998	betazole	0.154993	0.001	tolbutamide	0.294375	0.214493	piretanide	0.268025	0.0817095	gentamicin	0.258075	0.0407537
1163	cytisine	0.21616	0.024	arachidonyltrifluoromethane	0.175153	0.001998	metrizamide	0.156278	0.0009995	atropine oxide	0.294715	0.177093	biperiden	0.26822	0.0566949	pheneticillin	0.25975	0.0408131
1164	Prestwick-691	0.216248	0.014	Prestwick-691	0.179606	0.001998	Prestwick-682	0.157576	0.0009995	meptazinol	0.29651	0.165956	cefoperazone	0.26861	0.110096	noscapine	0.260355	0.0271385
1165	pregnenolone	0.217165	0.026	nimodipine	0.179849	0.002	probucol	0.157873	0.001	dinoprost	0.298355	0.0837542	tridihexethyl	0.26876	0.014858	cefepime	0.26075	0.0352419
1166	pheneticillin	0.222411	0.006	PHA-00767505E	0.181963	0.001998	genistein	0.158813	0.006	diflunisal	0.298545	0.0862736	meptazinol	0.269345	0.041273	meptazinol	0.26184	0
1167	thiamphenicol	0.222449	0.012	probucol	0.183222	0.001998	gentamicin	0.162689	0.0009995	calcium pantothenate	0.298955	0.212412	Prestwick-984	0.269395	0.055995	BCB000040	0.262245	0.375411
1168	procyclidine	0.223485	0.014	pheneticillin	0.18464	0.001998	harpagoside	0.163017	0.0009995	calcium folinate	0.29963	0	nomifensine	0.26976	0.0681558	suxibuzone	0.262465	0.00714192
1169	alfadolone	0.22367	0.018	folic acid	0.187001	0.002	rotenone	0.163932	0.001	ketotifen	0.300975	0.188669	nimodipine	0.270865	0.0629964	yohimbine	0.262505	0.0388477
1170	N6-methyladenosine	0.226385	0.044	scopoletin	0.187465	0.208	enalapril	0.165994	0.0009995	raubasine	0.302475	0.15855	prednisolone	0.271175	0.11072	iocetamic acid	0.262925	0.0293848
1171	methyldopate	0.226461	0.016	rotenone	0.187803	0.001998	arachidonyltrifluoromethane	0.166034	0.0009995	glycocholic acid	0.30444	0.0154396	chloroquine	0.27155	0.105925	amikacin	0.26359	0.0115316
1172	Prestwick-692	0.227278	0.008	orciprenaline	0.188139	0.001998	levopropoxyphene	0.166426	0.026	benzocaine	0.304515	0.0106228	yohimbic acid	0.271635	0.0577359	betazole	0.264415	0
1173	meclocycline	0.227583	0.016	atropine oxide	0.188658	0.001998	Prestwick-691	0.166482	0.0009995	hydroquinine	0.304705	0.115766	harmol	0.274235	0	leflunomide	0.265315	0.0350262
1174	theobromine	0.22789	0.012	gentamicin	0.188777	0.001998	PHA-00767505E	0.169605	0.0009995	furosemide	0.305575	0.139125	cyclic adenosine monophosphate	0.274675	0.0586393	gelsemine	0.266255	0.0162554
1175	thioperamide	0.227963	0.036	hexylcaine	0.191356	0.002	azaperone	0.170003	0.069	fusaric acid	0.30622	0.124908	chlortalidone	0.276255	0.071356	riluzole	0.266415	0.0250358
1176	(-)-atenolol	0.231529	0.006	harpagoside	0.192264	0.001998	chlortalidone	0.172328	0.0009995	pramocaine	0.306305	0.0139623	topiramate	0.276565	0.104174	securinine	0.266965	0.0221286
1177	levobunolol	0.232553	0.001998	pheniramine	0.192486	0.001998	amikacin	0.173431	0.0009995	fusidic acid	0.30683	0.13499	(-)-catechin	0.27775	0.13365	Prestwick-1103	0.267045	0.00773496
1178	dapsone	0.232581	0.01	furosemide	0.192824	0.001998	thalidomide	0.173835	0.002	pheniramine	0.307675	0.107306	alprostadil	0.27802	0	cefapirin	0.26836	0.00964752
1179	dantrolene	0.233049	0.006	cefotiam	0.193291	0.001998	(+)-isoprenaline	0.174117	0.0009995	merbromin	0.30947	0.0985635	hydroflumethiazide	0.278255	0.0475256	ketotifen	0.26861	0.00910878
1180	demecolcine	0.234591	0.158	thiamphenicol	0.193779	0.001998	riluzole	0.17733	0.003	methyldopate	0.30948	0.158013	gentamicin	0.27927	0.0424291	Prestwick-984	0.26863	0.00846516
1181	gentamicin	0.234884	0.002	(+/-)-catechin	0.196147	0.001998	nadide	0.178377	0.0009995	dimenhydrinate	0.30962	0.110702	ketotifen	0.28022	0.0383778	fusaric acid	0.2694	0.0171477
1182	harmol	0.236675	0.038	minoxidil	0.198306	0.001998	paromomycin	0.179225	0.003	meclocycline	0.310115	0.0642064	canadine	0.28036	0.0168523	(+)-chelidonine	0.26969	0
1183	sulfanilamide	0.236954	0.014	fusaric acid	0.198902	0.001998	sulfamonomethoxine	0.179608	0.0009995	decamethonium bromide	0.31132	0.0844925	cefepime	0.28122	0.0203125	genistein	0.27073	0.029725
1184	timolol	0.23777	0.004	chlortalidone	0.199667	0.001998	gibberellic acid	0.179853	0.0009995	paclitaxel	0.31181	0.0696377	pheneticillin	0.281625	0.0547319	hydroflumethiazide	0.27114	0.0144607
1185	benzocaine	0.238916	0.006	hydroflumethiazide	0.203042	0.004	pheniramine	0.180561	0.0009995	Prestwick-967	0.311905	0.0769198	minoxidil	0.281915	0	streptomycin	0.271455	0.0276769
1186	naphazoline	0.238959	0.006	Prestwick-682	0.203882	0.001998	naltrexone	0.182594	0.0009995	chloroquine	0.312565	0.150089	cefotiam	0.28213	0.0123988	alprostadil	0.27155	0
1187	leflunomide	0.239667	0.048	lidocaine	0.207315	0.002	Prestwick-857	0.184016	0.0009995	riluzole	0.312675	0.0714813	etodolac	0.283695	0.0133314	sulfadoxine	0.272245	0.0181156
1188	enalapril	0.241054	0.004	ribavirin	0.208905	0.001998	cefapirin	0.186049	0.0009995	bucladesine	0.31411	0.0401288	iocetamic acid	0.28391	0.0139628	yohimbic acid	0.27279	0.00848337
1189	chenodeoxycholic acid	0.241399	0.054	dinoprost	0.209608	0.001998	biperiden	0.187951	0.0009995	sulfadoxine	0.31512	0.0647857	thiamphenicol	0.284075	0.0307259	thiamphenicol	0.273235	0.023548
1190	buspirone	0.241951	0.002	alprostadil	0.210799	0.001998	orciprenaline	0.188981	0.0009995	cefepime	0.31617	0.117185	hexylcaine	0.28436	0.0109167	diflunisal	0.274445	0.00715384
1191	iocetamic acid	0.244331	0.01	canadine	0.211768	0.001998	thiamphenicol	0.189512	0.0009995	cyclic adenosine monophosphate	0.316325	0.0943596	neomycin	0.2853	0.0366506	clenbuterol	0.274465	0.00470677
1192	indoprofen	0.244714	0.014	nadide	0.212288	0.002	vancomycin	0.194334	0.0009995	iohexol	0.31671	0.106687	butamben	0.28852	0.0248357	ribavirin	0.27447	0.0113078
1193	acebutolol	0.245006	0.018	etodolac	0.21445	0.001998	meptazinol	0.195267	0.0009995	lidocaine	0.31712	0.106889	furosemide	0.288535	0.0148765	decitabine	0.27453	0.0211072
1194	bumetanide	0.246687	0.016	paclitaxel	0.215186	0.001998	cytisine	0.195536	0.0009995	thioperamide	0.31715	0.0805437	diflunisal	0.288965	0.0277606	theobromine	0.276675	0
1195	sulfaguanidine	0.248759	0.014	cytisine	0.215745	0.001998	alprostadil	0.195722	0.0009995	letrozole	0.31752	0.0454252	galantamine	0.289155	0.0363857	naltrexone	0.27687	0.0107569
1196	meptazinol	0.248794	0.014	theobromine	0.2159	0.001998	dapsone	0.197918	0.0009995	(+)-isoprenaline	0.31815	0.0123183	Prestwick-983	0.291355	0	Prestwick-857	0.278445	0.00898054
1197	succinylsulfathiazole	0.251482	0.008	merbromin	0.218398	0.001998	clenbuterol	0.198834	0.0009995	sulmazole	0.31942	0.0366998	disopyramide	0.29153	0.0246325	Prestwick-691	0.278535	0.00528985
1198	topiramate	0.251546	0.008	mafenide	0.219608	0.001998	furosemide	0.201272	0.0009995	conessine	0.32031	0.105149	16,16-dimethylprostaglandin E2	0.291955	0.5197	5152487	0.27866	0.0364417
1199	SC-560	0.251551	0.012	paromomycin	0.219908	0.001998	Prestwick-692	0.201984	0.0009995	ketorolac	0.320675	0.0647064	(+)-chelidonine	0.29381	0	butamben	0.279975	0.00770927
1200	cefepime	0.255346	0.002	leflunomide	0.220472	0.004	timolol	0.202911	0.0009995	Prestwick-1103	0.321435	0.0436585	clenbuterol	0.294095	0.0186143	chenodeoxycholic acid	0.28061	0
1201	biperiden	0.255477	0.01	clenbuterol	0.220928	0.001998	Prestwick-983	0.20297	0.0009995	sulfanilamide	0.32297	0.0823412	triprolidine	0.29512	0.0262627	sulfamonomethoxine	0.28104	0.00566855
1202	naringenin	0.256088	0.018	tolbutamide	0.221314	0.001998	ribavirin	0.203218	0.0009995	piretanide	0.32387	0.0746021	sulmazole	0.29523	0	harpagoside	0.28112	0.00647273
1203	PHA-00767505E	0.260527	0.004	triprolidine	0.223239	0.001998	atropine oxide	0.203463	0.0009995	Prestwick-691	0.325445	0.0732663	ribavirin	0.295535	0.0156711	dapsone	0.28154	0.00784181
1204	tranexamic acid	0.260658	0.01	biperiden	0.224083	0.001998	theobromine	0.204386	0.0009995	alprostadil	0.32637	0	Prestwick-691	0.29565	0.0028467	PHA-00851261E	0.28284	0
1205	sulpiride	0.260833	0.012	riluzole	0.224531	0.001998	hydroquinine	0.205118	0.0009995	cefotiam	0.328115	0	pheniramine	0.29573	0.0242145	disopyramide	0.284805	0.00526824
1206	minoxidil	0.260926	0.002	hydroquinine	0.225349	0.001998	raubasine	0.205163	0.006	theobromine	0.328485	0.0640908	cytisine	0.295925	0.00594048	bergenin	0.285835	0.00744274
1207	lidocaine	0.260965	0.008	disopyramide	0.226611	0.001998	tranexamic acid	0.205239	0.0009995	orciprenaline	0.33164	0.042431	metformin	0.296425	0.0129411	SC-560	0.286785	0.410457
1208	fusaric acid	0.262374	0.004	sulmazole	0.227517	0.001998	scopoletin	0.205509	0.171	carbimazole	0.33466	0.0377151	bergenin	0.296625	0	metformin	0.28697	0.00633579
1209	iohexol	0.263714	0.008	meptazinol	0.227865	0.001998	dinoprost	0.205834	0.0009995	amantadine	0.335575	0.0362477	sulfadoxine	0.297075	0.0121361	cytisine	0.2885	0.00563438
1210	fludrocortisone	0.264784	0.008	gibberellic acid	0.228546	0.001998	disopyramide	0.20782	0.0009995	2-aminobenzenesulfonamide	0.338435	0.0284824	heptaminol	0.29752	0.0126066	gibberellic acid	0.2887	0
1211	hexylcaine	0.266665	0.008	isoniazid	0.228652	0.001998	chenodeoxycholic acid	0.208327	0.0009995	dapsone	0.338875	0.0277928	ricinine	0.297615	0.0241179	isoniazid	0.289115	0
1212	Prestwick-920	0.266715	0.002	arachidonic acid	0.22908	0.001998	canadine	0.20858	0.0009995	isoetarine	0.339135	0	indoprofen	0.29826	0.0075867	timolol	0.289205	0
1213	folic acid	0.268681	0.002	5149715	0.230458	0.001998	metformin	0.209288	0.001	chlortalidone	0.34036	0.0386068	riluzole	0.298855	0.0110046	hexylcaine	0.290595	0
1214	diazoxide	0.269076	0.002	tranexamic acid	0.231889	0.001998	atractyloside	0.209496	0.0009995	Prestwick-642	0.34373	0.00799375	bucladesine	0.29914	0	topiramate	0.29176	0.0151354
1215	Prestwick-984	0.270356	0.002	cyclic adenosine monophosphate	0.233589	0.058	leflunomide	0.212209	0.0009995	cinchonine	0.343835	0.00946705	yohimbine	0.299425	0.00734689	isoflupredone	0.292385	0.00442408
1216	arachidonyltrifluoromethane	0.270478	0.004	timolol	0.234788	0.001998	5149715	0.213828	0.0009995	probucol	0.34394	0.0377893	zardaverine	0.299735	0	sulmazole	0.293495	0
1217	aminohippuric acid	0.27227	0.01	dapsone	0.236401	0.001998	dantrolene	0.214409	0.0009995	(+/-)-catechin	0.344125	0.0255849	mafenide	0.30251	0.00725255	probucol	0.29374	0.00200279
1218	sulfadimethoxine	0.2739	0.002	halofantrine	0.237658	0.001998	netilmicin	0.214875	0.178	metformin	0.344645	0.0593359	timolol	0.302605	0	heptaminol	0.29386	0
1219	nimodipine	0.275207	0.014	zardaverine	0.238468	0.001998	tolbutamide	0.216829	0.0009995	bumetanide	0.344755	0	iodixanol	0.30263	0.0118544	amiprilose	0.29404	0
1220	atractyloside	0.276955	0.002	chenodeoxycholic acid	0.241991	0.001998	chloroquine	0.218025	0.0009995	thiamphenicol	0.34595	0.0125692	fusaric acid	0.30481	0.00578508	furosemide	0.294535	0
1221	riluzole	0.27787	0.002	Prestwick-857	0.242001	0.001998	levobunolol	0.220967	0.0009995	canadine	0.34632	0	theobromine	0.305985	0.0032255	zardaverine	0.29458	0
1222	clonidine	0.279905	0.006	podophyllotoxin	0.243726	0.001998	hydroflumethiazide	0.223546	0.0009995	minoxidil	0.34854	0	probucol	0.30631	0.0104731	Prestwick-675	0.2949	0.0078758
1223	cefapirin	0.281228	0.002	levobunolol	0.245833	0.002	paclitaxel	0.22356	0.0009995	prednisolone	0.35193	0.0408909	hydroquinine	0.307135	0	cyclic adenosine monophosphate	0.29647	0.000682927
1224	isoetarine	0.283004	0.002	atractyloside	0.247446	0.001998	tolnaftate	0.22388	0.0009995	tolnaftate	0.35251	0.0243954	atropine oxide	0.307165	0.00658876	harmol	0.29671	0
1225	probucol	0.283261	0.001998	cefapirin	0.248887	0.001998	merbromin	0.224129	0.0009995	dantrolene	0.35289	0.0119944	gelsemine	0.30871	0.0143692	tolnaftate	0.297355	0
1226	tolnaftate	0.284801	0.006	vancomycin	0.249615	0.001998	3-acetamidocoumarin	0.226108	0.0009995	diazoxide	0.35423	0.0100997	dinoprost	0.30891	0	tranexamic acid	0.298655	0
1227	iodixanol	0.286937	0.001998	bumetanide	0.252165	0.001998	isoniazid	0.226599	0.0009995	5149715	0.357145	0.0303325	guanadrel	0.31104	0.00670181	mafenide	0.298805	0
1228	amiprilose	0.287628	0.004	dantrolene	0.25223	0.001998	etodolac	0.228467	0.0009995	iocetamic acid	0.35761	0.0111448	MG-262	0.316605	0.407492	pheniramine	0.29909	0
1229	hydroquinine	0.292626	0.008	iopamidol	0.252788	0.001998	sulmazole	0.231293	0.0009995	enoxacin	0.358385	0	nocodazole	0.317615	0	Prestwick-692	0.29921	0
1230	amantadine	0.295043	0.002	chloroquine	0.254067	0.001998	arachidonic acid	0.232105	0.0009995	Prestwick-857	0.36162	0	merbromin	0.31763	0.00382493	ricinine	0.29947	0.00119076
1231	metanephrine	0.297684	0.004	Prestwick-692	0.254112	0.001998	etilefrine	0.234031	0.0009995	tranexamic acid	0.362205	0.0120574	arachidonic acid	0.31809	0.342855	Prestwick-642	0.29957	0.0022405
1232	enoxacin	0.30149	0.001998	etilefrine	0.25559	0.001998	amiprilose	0.234386	0.0009995	timolol	0.3653	0.00374891	Prestwick-642	0.320485	0	etodolac	0.30357	0.00125191
1233	etifenin	0.307377	0.008	harmol	0.255654	0.001998	halofantrine	0.238106	0.0009995	amiprilose	0.365825	0	5149715	0.322895	0.0075578	diphemanil metilsulfate	0.305485	0
1234	(+/-)-catechin	0.307595	0.001998	Prestwick-983	0.256174	0.001998	mafenide	0.238315	0.0009995	Prestwick-692	0.366745	0.0118393	tolnaftate	0.32298	0.00240674	viomycin	0.30603	0
1235	sulmazole	0.309411	0.004	tolnaftate	0.256249	0.001998	lisuride	0.241328	0.0009995	nimodipine	0.368185	0.0126703	Prestwick-692	0.32416	0	nafcillin	0.306555	0
1236	disopyramide	0.312528	0.002	imatinib	0.257741	0.001998	benzonatate	0.2416	0.005	Prestwick-984	0.368725	0.00657542	cinchonine	0.325675	0	orciprenaline	0.308715	0
1237	pergolide	0.312801	0.002	Gly-His-Lys	0.257889	0.001998	zardaverine	0.241608	0.0009995	sulfadimethoxine	0.3696	0	dapsone	0.32619	0.00209939	bucladesine	0.30945	0
1238	etilefrine	0.314584	0.004	flurbiprofen	0.261779	0.136	podophyllotoxin	0.241879	0.0009995	Prestwick-983	0.36978	0	atractyloside	0.328365	0.00181378	enoxacin	0.31034	0
1239	diphenhydramine	0.319466	0.001998	iodixanol	0.261808	0.001998	iopamidol	0.242248	0.0009995	SC-560	0.371015	0.236151	podophyllotoxin	0.331515	0	atropine oxide	0.311245	0
1240	Prestwick-983	0.323719	0.001998	raubasine	0.263412	0.008	Gly-His-Lys	0.243114	0.0009995	pheneticillin	0.372265	0.00902116	isoflupredone	0.332385	0	dinoprost	0.31706	0
1241	isoflupredone	0.327876	0.001998	heptaminol	0.263589	0.001998	viomycin	0.243761	0.0009995	pergolide	0.374075	0	bumetanide	0.332465	0	3-acetamidocoumarin	0.317125	0
1242	cinchonine	0.33339	0.001998	lisuride	0.266686	0.001998	heptaminol	0.246525	0.0009995	vancomycin	0.375	0.00884952	tranexamic acid	0.333085	0	lisuride	0.31836	0
1243	5149715	0.334692	0.002	tacrolimus	0.269462	0.001998	carbenoxolone	0.247056	0.0009995	arachidonic acid	0.37607	0.249208	viomycin	0.3332	0	canadine	0.32	0
1244	verteporfin	0.338934	0.006	terazosin	0.275765	0.001998	tocainide	0.253286	0.0009995	tacrolimus	0.377405	0.23307	Prestwick-675	0.33437	0	levobunolol	0.32058	0
1245	chlortalidone	0.33981	0.001998	metformin	0.276662	0.001998	diazoxide	0.254695	0.0009995	guanadrel	0.38254	0	Prestwick-857	0.334865	0.00100566	iodixanol	0.32201	0
1246	gibberellic acid	0.341834	0.001998	amiprilose	0.278143	0.001998	terazosin	0.255285	0.0009995	iodixanol	0.38296	0.00198179	cefapirin	0.335265	0	tocainide	0.322795	0
1247	quinpirole	0.343092	0.001998	diazoxide	0.278983	0.001998	Prestwick-675	0.256379	0.0009995	podophyllotoxin	0.383165	0	lisuride	0.335545	0	dantrolene	0.32282	0
1248	Prestwick-857	0.344789	0.001998	3-acetamidocoumarin	0.281999	0.001998	PHA-00846566E	0.259667	0.0009995	hexylcaine	0.38529	0	gibberellic acid	0.338135	0	cinchonine	0.323315	0
1249	viomycin	0.345803	0.002	PHA-00851261E	0.282723	0.001998	chlorphenamine	0.261151	0.0009995	levobunolol	0.38662	0.00245931	diphemanil metilsulfate	0.338595	0.00156877	merbromin	0.324	0.000288642
1250	harpagoside	0.34725	0.001998	Prestwick-675	0.283694	0.001998	triprolidine	0.262066	0.0009995	nafcillin	0.38848	0.000275677	iopamidol	0.33885	0.00131868	triprolidine	0.327125	0
1251	benzonatate	0.349932	0.072	parbendazole	0.288877	0.001998	isoflupredone	0.262308	0.0009995	cefapirin	0.39019	0.00321502	3-acetamidocoumarin	0.339825	0	quinpirole	0.32949	0
1252	bucladesine	0.352822	0.082	tocainide	0.289632	0.001998	iodixanol	0.26257	0.0009995	indoprofen	0.395345	0.000781741	sulfadimethoxine	0.340445	0	podophyllotoxin	0.329805	0
1253	nadide	0.35445	0.001998	viomycin	0.290172	0.001998	imatinib	0.263071	0.0009995	chlorphenamine	0.396515	0.00327004	enoxacin	0.345615	0	atractyloside	0.3358	0
1254	tacrolimus	0.360119	0.001998	vinburnine	0.290272	0.001998	tacrolimus	0.265951	0.0009995	disopyramide	0.396825	0.00467546	tocainide	0.346095	0	bumetanide	0.337445	0
1255	trimethobenzamide	0.362151	0.001998	sulfadimethoxine	0.291974	0.001998	quinpirole	0.268027	0.0009995	quinpirole	0.40025	0	vigabatrin	0.348185	0	adenosine phosphate	0.33986	0
1256	tolbutamide	0.365659	0.001998	carbenoxolone	0.304453	0.001998	PHA-00851261E	0.271544	0.0009995	vigabatrin	0.400265	0.0033566	nafcillin	0.349455	0	sulfadimethoxine	0.341415	0
1257	prednisone	0.368099	0.001998	nafcillin	0.314605	0.001998	bumetanide	0.272076	0.0009995	gibberellic acid	0.401255	0	exisulind	0.351915	0.928501	chlorphenamine	0.34207	0
1258	tacrine	0.370163	0.001998	chlorphenamine	0.316399	0.001998	nafcillin	0.272748	0.0009995	terazosin	0.404325	0	halofantrine	0.35424	0	arachidonic acid	0.34346	0.0942361
1259	3-acetamidocoumarin	0.372807	0.001998	diphemanil metilsulfate	0.316987	0.001998	diphemanil metilsulfate	0.274081	0.0009995	Prestwick-675	0.40481	0	quinpirole	0.360925	0	prednisone	0.344255	0
1260	chlorphenamine	0.377208	0.001998	benzonatate	0.318865	0.004	nocodazole	0.27622	0.0009995	diphemanil metilsulfate	0.406755	0.00194059	isoetarine	0.364805	0	nadolol	0.34651	0
1261	nafcillin	0.378403	0.001998	trimethobenzamide	0.319333	0.001998	harmol	0.276593	0.0009995	etilefrine	0.407815	0	prednisone	0.365265	0	carbenoxolone	0.3468	0
1262	chloroquine	0.386348	0.001998	quinpirole	0.319479	0.001998	sulfadimethoxine	0.277053	0.0009995	trimethobenzamide	0.410265	0	dantrolene	0.365425	0.000292254	isoetarine	0.348215	0
1263	diphemanil metilsulfate	0.387259	0.001998	enoxacin	0.325152	0.001998	cyclic adenosine monophosphate	0.282971	0.003	prednisone	0.412525	0.000986936	diazoxide	0.36565	0	vigabatrin	0.34994	0
1264	vigabatrin	0.387813	0.002	PHA-00846566E	0.326195	0.001998	vinburnine	0.285479	0.0009995	aciclovir	0.4154	0.00102252	amiprilose	0.366495	0	iopamidol	0.35163	0
1265	pramocaine	0.390908	0.001998	isoflupredone	0.326689	0.001998	enoxacin	0.292625	0.0009995	diphenhydramine	0.415545	0.000327513	metanephrine	0.36806	0	diazoxide	0.352165	0
1266	nocodazole	0.397512	0.002	metanephrine	0.327081	0.001998	trimethobenzamide	0.293991	0.0009995	benzathine benzylpenicillin	0.41628	0	SC-560	0.37293	0.0939881	tacrolimus	0.354765	0.0661365
1267	vancomycin	0.398407	0.001998	pergolide	0.328031	0.001998	parbendazole	0.303071	0.0009995	topiramate	0.417735	0.00244562	levobunolol	0.373605	0	benzathine benzylpenicillin	0.35837	0
1268	adiphenine	0.401379	0.001998	vigabatrin	0.329258	0.001998	vigabatrin	0.307986	0.0009995	vinburnine	0.422475	0	benzathine benzylpenicillin	0.37833	0	Gly-His-Lys	0.36134	0.00859602
1269	tocainide	0.404642	0.001998	nocodazole	0.330488	0.001998	pergolide	0.315116	0.0009995	metanephrine	0.4226	0	carbenoxolone	0.380905	0	PHA-00767505E	0.36786	0
1270	PHA-00846566E	0.406027	0.002	cinchonine	0.337394	0.001998	cinchonine	0.321315	0.0009995	nadolol	0.425275	0.000778592	nadolol	0.3838	0	arachidonyltrifluoromethane	0.36867	0.814308
1271	mefenamic acid	0.407368	0.074	prednisone	0.3386	0.001998	prednisone	0.321988	0.0009995	nocodazole	0.42581	0	tacrolimus	0.38487	0.070774	parbendazole	0.370585	0
1272	flurbiprofen	0.419206	0.092	adenosine phosphate	0.3458	0.001998	metanephrine	0.325025	0.0009995	atractyloside	0.428375	0	adiphenine	0.385785	0	vinburnine	0.372625	0
1273	Gly-His-Lys	0.42322	0.001998	diphenhydramine	0.35759	0.001998	adenosine phosphate	0.329678	0.0009995	3-acetamidocoumarin	0.4287	0	chlorphenamine	0.387215	0	trimethobenzamide	0.373245	0
1274	carbenoxolone	0.423251	0.001998	cyclobenzaprine	0.36308	0.128	cyclobenzaprine	0.331117	0.131	adiphenine	0.430745	0	parbendazole	0.39072	0	terazosin	0.378835	0
1275	raubasine	0.426626	0.002	isoetarine	0.369356	0.001998	benzathine benzylpenicillin	0.33595	0.0009995	viomycin	0.43331	0	terazosin	0.391345	0	metanephrine	0.380425	0
1276	iloprost	0.430712	0.001998	nadolol	0.386025	0.001998	diphenhydramine	0.336204	0.0009995	harpagoside	0.43959	0.000105552	Gly-His-Lys	0.398855	0.00777588	adiphenine	0.380625	0
1277	PHA-00851261E	0.4308	0.004	benzathine benzylpenicillin	0.394148	0.001998	nadolol	0.338248	0.0009995	isoflupredone	0.440655	0	PHA-00767505E	0.39946	0.0055653	streptozocin	0.383425	0
1278	metformin	0.43678	0.001998	aciclovir	0.398903	0.001998	isoetarine	0.357663	0.0009995	PHA-00767505E	0.44705	0.00321125	vinburnine	0.39979	0	STOCK1N-35874	0.38738	0.890546
1279	aciclovir	0.451367	0.001998	adiphenine	0.415191	0.001998	aciclovir	0.360594	0.0009995	tocainide	0.45138	0.000102323	trimethobenzamide	0.400925	0	diphenhydramine	0.387685	0
1280	nadolol	0.45714	0.001998	streptozocin	0.416839	0.001998	streptozocin	0.361178	0.0009995	zaprinast	0.451885	0	aciclovir	0.406975	0	TTNPB	0.409275	0.667108
1281	adenosine phosphate	0.46258	0.001998	iloprost	0.423992	0.001998	galantamine	0.367209	0.01	streptozocin	0.45478	0	streptozocin	0.410275	0	aciclovir	0.415115	0
1282	Prestwick-675	0.466538	0.001998	santonin	0.43203	0.042	adiphenine	0.370455	0.0009995	carbenoxolone	0.46465	0	diphenhydramine	0.42118	0	PHA-00816795	0.41652	0.698988
1283	benzathine benzylpenicillin	0.470924	0.001998	mefenamic acid	0.458639	0.004	iloprost	0.385408	0.0009995	MG-262	0.47058	0.0554661	guanabenz	0.447465	0	PHA-00846566E	0.420355	0.00929803
1284	streptozocin	0.47255	0.001998	zaprinast	0.477433	0.001998	zaprinast	0.432641	0.0009995	Gly-His-Lys	0.49135	0	zaprinast	0.46132	0	guanabenz	0.434805	0
1285	zaprinast	0.486428	0.001998	guanabenz	0.490835	0.001998	guanabenz	0.451635	0.0009995	guanabenz	0.493385	0	PHA-00846566E	0.462205	0.0118207	zaprinast	0.455435	0
1286	guanabenz	0.496582	0.001998	galantamine	0.558235	0.001998	santonin	0.454784	0.03	PHA-00846566E	0.60917	0.00120342	STOCK1N-35874	0.49173	0.561287	MK-886	0.652265	0.184672
1287	galantamine	0.58038	0.004	bucladesine	0.558898	0.002	bucladesine	0.519767	0.0009995	MK-886	0.67558	0.147208	MK-886	0.633335	0.231113	imatinib	0.707965	0.0631194
1288	copper sulfate	NA	NA	copper sulfate	NA	NA	copper sulfate	NA	NA	imatinib	0.84718	0.0151379	imatinib	0.740365	0.0424845	NU-1025	0.73534	0.112833

## Sheet: Supplemental Table S3
Supplemental Table S3. Ranking of drugs predicted to work against Rb/p53-mutated PBs
Rank	GWC100			GWC300			GWC500			GSEA 100			GSEA200			GSEA300
	Drug	Connectivity	P Value	Drug	Connectivity	P Value	Drug	Connectivity	P Value	Drug	Connectivity	P Value	Drug	Connectivity	P Value	Drug	Connectivity	P Value
1	15-delta prostaglandin J2	-0.682142	0.001998	nortriptyline	-0.54789	0.001998	nortriptyline	-0.518694	0.0009995	MS-275	-0.766925	0.0260463	MS-275	-0.73694	0.0261301	MS-275	-0.74654	0.0541536
2	nortriptyline	-0.658398	0.001998	15-delta prostaglandin J2	-0.542658	0.001998	15-delta prostaglandin J2	-0.494539	0.0009995	0297417-0002B	-0.54258	0.0281782	5109870	-0.517595	0	monobenzone	-0.492025	0
3	puromycin	-0.63428	0.001998	alclometasone	-0.542431	0.002	8-azaguanine	-0.483678	0.0009995	5109870	-0.52783	0	PHA-00816795	-0.471215	0.443322	5109870	-0.46384	0
4	norcyclobenzaprine	-0.627311	0.001998	8-azaguanine	-0.51629	0.001998	0173570-0000	-0.481668	0.0009995	AG-012559	-0.523995	0.000565468	monobenzone	-0.469	0	PHA-00816795	-0.45844	0.51974
5	pyrvinium	-0.618358	0.001998	5109870	-0.493603	0.001998	spiperone	-0.470245	0.0009995	TTNPB	-0.50334	0.360353	clioquinol	-0.46217	0	0173570-0000	-0.453965	0
6	etacrynic acid	-0.605869	0.001998	chlorpromazine	-0.492476	0.001998	alclometasone	-0.454497	0.012	8-azaguanine	-0.500775	0	0173570-0000	-0.450135	0	resveratrol	-0.436195	0
7	chlorpromazine	-0.605511	0.001998	spiperone	-0.487836	0.001998	chlorpromazine	-0.453376	0.0009995	clioquinol	-0.4783	0	0297417-0002B	-0.443225	0.0464937	spiperone	-0.42659	0
8	clotrimazole	-0.603865	0.001998	0173570-0000	-0.478745	0.001998	thioridazine	-0.451105	0.0009995	nortriptyline	-0.47597	0	trifluridine	-0.44244	0	8-azaguanine	-0.421945	0
9	thioridazine	-0.599277	0.001998	pyrvinium	-0.477433	0.001998	promazine	-0.446331	0.0009995	colforsin	-0.47138	0	8-azaguanine	-0.43336	0	glibenclamide	-0.41932	0
10	prenylamine	-0.598677	0.001998	dirithromycin	-0.476819	0.001998	fluphenazine	-0.445974	0.0009995	capsaicin	-0.46829	0	nortriptyline	-0.432955	0	nortriptyline	-0.418735	0
11	spiperone	-0.595587	0.001998	puromycin	-0.472471	0.001998	5109870	-0.445456	0.0009995	AG-013608	-0.468245	0.000280868	ciclopirox	-0.427855	0	clioquinol	-0.41733	0
12	5109870	-0.594118	0.001998	gossypol	-0.471594	0.001998	pyrvinium	-0.445375	0.0009995	fluspirilene	-0.466855	0	promazine	-0.424205	0	promazine	-0.41716	0
13	niclosamide	-0.584119	0.001998	thioridazine	-0.469049	0.001998	etoposide	-0.441054	0.0009995	promazine	-0.46642	0	spiperone	-0.42224	0	irinotecan	-0.41299	0
14	cloperastine	-0.571012	0.001998	phenoxybenzamine	-0.463871	0.001998	trifluoperazine	-0.440913	0.0009995	rifabutin	-0.46529	0	15-delta prostaglandin J2	-0.41901	0	0297417-0002B	-0.409535	0
15	amitriptyline	-0.569946	0.001998	etacrynic acid	-0.461511	0.001998	ticarcillin	-0.440304	0.0009995	15-delta prostaglandin J2	-0.46482	0	scriptaid	-0.417865	0.0737982	trifluridine	-0.408995	0
16	8-azaguanine	-0.569256	0.001998	promazine	-0.459225	0.001998	clioquinol	-0.43698	0.0009995	scriptaid	-0.457725	0.103631	5155877	-0.414865	0	vorinostat	-0.405445	0
17	promazine	-0.565458	0.001998	deptropine	-0.458307	0.001998	phenindione	-0.43506	0.041	norcyclobenzaprine	-0.456805	0	resveratrol	-0.405165	0	5155877	-0.397605	0
18	ionomycin	-0.557004	0.001998	ionomycin	-0.456636	0.001998	cloperastine	-0.432401	0.0009995	prenylamine	-0.45545	0	menadione	-0.40243	0	trichostatin A	-0.39534	0
19	deptropine	-0.556677	0.001998	cloperastine	-0.451931	0.001998	clomipramine	-0.429548	0.0009995	valproic acid	-0.450365	0.00223126	chlorpromazine	-0.402155	0	valproic acid	-0.393725	0
20	phenoxybenzamine	-0.555541	0.001998	ticarcillin	-0.451521	0.001998	prochlorperazine	-0.424749	0.0009995	trifluoperazine	-0.450235	0.00576376	tretinoin	-0.401635	0	clomipramine	-0.392065	0
21	prochlorperazine	-0.553417	0.001998	clioquinol	-0.444658	0.001998	etacrynic acid	-0.422769	0.0009995	ionomycin	-0.449045	0	withaferin A	-0.40075	0	15-delta prostaglandin J2	-0.391935	0
22	econazole	-0.552208	0.001998	trifluoperazine	-0.444542	0.001998	gossypol	-0.4193	0.0009995	chlorpromazine	-0.44754	0	CP-645525-01	-0.40071	0.0556443	MG-262	-0.391625	0
23	5224221	-0.55197	0.001998	fluphenazine	-0.442981	0.001998	phenoxybenzamine	-0.413762	0.0009995	0173570-0000	-0.446725	0	trifluoperazine	-0.400325	0	rifabutin	-0.39096	0
24	colforsin	-0.551715	0.001998	amitriptyline	-0.441291	0.001998	ionomycin	-0.412825	0.0009995	CP-645525-01	-0.445045	0.0989779	propafenone	-0.399865	0	scriptaid	-0.387585	0.095632
25	gossypol	-0.54866	0.001998	chlorzoxazone	-0.439311	0.001998	MS-275	-0.412812	0.0009995	cloperastine	-0.444055	0	glibenclamide	-0.39968	0	alsterpaullone	-0.38754	0.0182194
26	alclometasone	-0.548515	0.02	ciclosporin	-0.438298	0.001998	norcyclobenzaprine	-0.412266	0.0009995	chlorzoxazone	-0.442715	0	deptropine	-0.39939	0	antimycin A	-0.38707	0
27	fluphenazine	-0.547813	0.001998	nifedipine	-0.438137	0.001998	dirithromycin	-0.412015	0.0009995	butoconazole	-0.441895	0	copper sulfate	-0.39858	0.102165	metyrapone	-0.384175	0
28	cyproheptadine	-0.545656	0.001998	norcyclobenzaprine	-0.435301	0.001998	tonzonium bromide	-0.411439	0.0009995	spiperone	-0.4418	0	cloperastine	-0.39685	0	copper sulfate	-0.38347	0.0742277
29	tonzonium bromide	-0.544908	0.001998	econazole	-0.434616	0.001998	tetroquinone	-0.404921	0.004	amiodarone	-0.44045	0	zimeldine	-0.39639	0	mesalazine	-0.382095	0
30	withaferin A	-0.536722	0.001998	tonzonium bromide	-0.429375	0.001998	nifedipine	-0.40332	0.0009995	amitriptyline	-0.43499	0	irinotecan	-0.395745	0.019957	menadione	-0.381185	0
31	beta-escin	-0.535937	0.001998	etoposide	-0.429163	0.001998	glibenclamide	-0.400443	0.0009995	PF-00539745-00	-0.434755	0.0401288	antimycin A	-0.392785	0	SC-58125	-0.3802	0
32	butoconazole	-0.53401	0.001998	withaferin A	-0.428814	0.001998	antimycin A	-0.399073	0.0009995	vorinostat	-0.434545	0.0132553	clomipramine	-0.392055	0	cloperastine	-0.37861	0
33	trifluoperazine	-0.531873	0.001998	clomipramine	-0.422723	0.001998	clotrimazole	-0.398895	0.0009995	thioridazine	-0.4342	0	MG-262	-0.39193	0.0102915	pentamidine	-0.376095	0
34	azacyclonol	-0.531424	0.001998	antimycin A	-0.42128	0.001998	pinacidil	-0.393945	0.017	5707885	-0.432955	0.00597748	vorinostat	-0.388075	0	fluorometholone	-0.374325	0
35	pimozide	-0.531083	0.001998	clotrimazole	-0.417451	0.001998	chlorzoxazone	-0.393664	0.0009995	0179445-0000	-0.430625	0	capsaicin	-0.3879	0	pioglitazone	-0.37419	0
36	troglitazone	-0.528246	0.001998	prochlorperazine	-0.415999	0.001998	menadione	-0.393471	0.0009995	deptropine	-0.430475	0	metyrapone	-0.38747	0	chlorzoxazone	-0.373755	0
37	fluspirilene	-0.526396	0.001998	monensin	-0.41551	0.001998	protriptyline	-0.393286	0.0009995	LM-1685	-0.429805	0.0964996	verapamil	-0.38605	0	4,5-dianilinophthalimide	-0.372955	0.857353
38	dirithromycin	-0.520567	0.001998	MS-275	-0.415052	0.001998	azacyclonol	-0.393269	0.0009995	oxetacaine	-0.42787	0	mesalazine	-0.386	0	doxorubicin	-0.3727	0.000992
39	beclometasone	-0.515916	0.001998	niclosamide	-0.413041	0.001998	resveratrol	-0.393109	0.0009995	hydrocotarnine	-0.42765	0	dirithromycin	-0.38535	0	semustine	-0.369595	0
40	protriptyline	-0.515626	0.001998	deferoxamine	-0.411378	0.001998	thioguanosine	-0.391837	0.0009995	resveratrol	-0.42626	0	acepromazine	-0.383505	0	zimeldine	-0.36925	0
41	monensin	-0.51519	0.001998	cyproheptadine	-0.409077	0.001998	ciclosporin	-0.386351	0.0009995	pyrvinium	-0.4251	0	deferoxamine	-0.38342	0	verapamil	-0.36858	0
42	loperamide	-0.510394	0.001998	azacyclonol	-0.408988	0.001998	puromycin	-0.383711	0.0009995	W-13	-0.4235	0.765811	ionomycin	-0.382695	0	ticarcillin	-0.368355	0
43	chlorzoxazone	-0.505307	0.001998	menadione	-0.408737	0.001998	cyproheptadine	-0.378223	0.0009995	perhexiline	-0.418145	0.00343991	colforsin	-0.382395	0	bromperidol	-0.367075	0
44	metixene	-0.504739	0.001998	oxyphenbutazone	-0.406156	0.001998	fluorometholone	-0.376479	0.0009995	puromycin	-0.4179	0	ticarcillin	-0.38236	0	dirithromycin	-0.36672	0
45	quinisocaine	-0.504394	0.001998	tetroquinone	-0.405749	0.014	monensin	-0.376339	0.0009995	antimycin A	-0.416795	0	prenylamine	-0.381755	0	CP-645525-01	-0.366445	0.0922341
46	metergoline	-0.503285	0.001998	thioguanosine	-0.405725	0.001998	niridazole	-0.3743	0.088	dirithromycin	-0.41617	0	valproic acid	-0.38156	0	ellipticine	-0.365035	0
47	abamectin	-0.502638	0.001998	prenylamine	-0.404478	0.001998	0179445-0000	-0.371104	0.0009995	MG-262	-0.416155	0.0270052	thioridazine	-0.379855	0	fluphenazine	-0.36472	0
48	alexidine	-0.497131	0.001998	halcinonide	-0.401799	0.004	deferoxamine	-0.369523	0.0009995	Prestwick-559	-0.415415	0.000192866	rifabutin	-0.379355	0	PNU-0293363	-0.3647	0.123779
49	nifedipine	-0.49524	0.001998	pyrimethamine	-0.399502	0.001998	deptropine	-0.368997	0.0009995	oxyphenbutazone	-0.415375	0	butoconazole	-0.37778	0	withaferin A	-0.364675	0
50	flurbiprofen	-0.492831	0.026	glibenclamide	-0.398331	0.001998	amitriptyline	-0.368927	0.0009995	alexidine	-0.41518	0.00586834	1,4-chrysenequinone	-0.377665	0.00140094	capsaicin	-0.364075	0
51	isoxsuprine	-0.491299	0.001998	flutamide	-0.397687	0.001998	econazole	-0.368101	0.0009995	chlorhexidine	-0.414355	0	pioglitazone	-0.3759	0	dipyridamole	-0.363865	0
52	homochlorcyclizine	-0.488143	0.001998	protriptyline	-0.397384	0.001998	pyrimethamine	-0.367052	0.0009995	luteolin	-0.41417	0	oxyphenbutazone	-0.375645	0	chlorpromazine	-0.363495	0
53	methylbenzethonium chloride	-0.487937	0.001998	colforsin	-0.393477	0.001998	oxyphenbutazone	-0.366952	0.0009995	tonzonium bromide	-0.413485	0	fluphenazine	-0.3749	0	danazol	-0.362925	0
54	proadifen	-0.487445	0.001998	butoconazole	-0.389228	0.001998	ciclopirox	-0.366222	0.0009995	monobenzone	-0.412705	0	chlorhexidine	-0.37464	0	tretinoin	-0.362855	0
55	oxetacaine	-0.481927	0.001998	resveratrol	-0.38918	0.001998	withaferin A	-0.366063	0.0009995	chlorcyclizine	-0.41127	0	chlorzoxazone	-0.374525	0	0175029-0000	-0.36252	0
56	halcinonide	-0.480952	0.01	prilocaine	-0.388121	0.01	dydrogesterone	-0.365349	0.047	trifluridine	-0.41029	0	danazol	-0.37387	0	paracetamol	-0.36215	0
57	propafenone	-0.480674	0.001998	propafenone	-0.388102	0.001998	verapamil	-0.36483	0.0009995	ciclopirox	-0.407575	0	thapsigargin	-0.372995	0.0104919	famprofazone	-0.360195	0
58	nordihydroguaiaretic acid	-0.480267	0.001998	orphenadrine	-0.385987	0.001998	alimemazine	-0.364328	0.0009995	mefloquine	-0.4069	0	amitriptyline	-0.372715	0	nifedipine	-0.360005	0
59	fenofibrate	-0.477434	0.022	tretinoin	-0.385505	0.001998	nicardipine	-0.364207	0.1	niclosamide	-0.40618	0	azacyclonol	-0.3721	0	ionomycin	-0.35999	0
60	estriol	-0.475533	0.001998	pioglitazone	-0.383967	0.001998	tretinoin	-0.362616	0.0009995	verapamil	-0.406095	0	famprofazone	-0.37188	0	H-7	-0.35887	0.0272466
61	mefloquine	-0.473477	0.001998	0179445-0000	-0.383708	0.001998	propafenone	-0.359445	0.0009995	thapsigargin	-0.4057	0.0866085	puromycin	-0.37169	0	propafenone	-0.35864	0
62	0297417-0002B	-0.472622	0.001998	dydrogesterone	-0.382038	0.092	halcinonide	-0.357688	0.0009995	metyrapone	-0.404335	0	amiodarone	-0.37138	0	butoconazole	-0.358485	0
63	prilocaine	-0.471833	0.03	fluspirilene	-0.380791	0.001998	niclosamide	-0.356702	0.0009995	alverine	-0.40346	0	AG-012559	-0.37138	0.0156635	AG-012559	-0.356935	0.00475589
64	astemizole	-0.470503	0.001998	fluorometholone	-0.380683	0.001998	fluspirilene	-0.356661	0.0009995	trichostatin A	-0.40194	0.0151866	dipyridamole	-0.370495	0	oxyphenbutazone	-0.35682	0
65	capsaicin	-0.469605	0.001998	mefloquine	-0.378189	0.001998	prenylamine	-0.355975	0.0009995	alvespimycin	-0.39982	0	trichostatin A	-0.36981	0	azacyclonol	-0.35533	0
66	chlorhexidine	-0.468784	0.001998	phenindione	-0.377441	0.084	betaxolol	-0.355415	0.0009995	colecalciferol	-0.399645	0	bromperidol	-0.368485	0	mitoxantrone	-0.353485	0
67	clomipramine	-0.468501	0.001998	verapamil	-0.376492	0.001998	amoxapine	-0.35531	0.0009995	tyrphostin AG-1478	-0.3984	0	oxetacaine	-0.368375	0	amoxapine	-0.3526	0
68	semustine	-0.466592	0.001998	chlorcyclizine	-0.376373	0.001998	trichostatin A	-0.354481	0.0009995	paracetamol	-0.398075	0	nicergoline	-0.368	0	puromycin	-0.35188	0
69	oxyphenbutazone	-0.462951	0.001998	alimemazine	-0.374992	0.001998	orphenadrine	-0.353653	0.0009995	beta-escin	-0.396855	0	ipratropium bromide	-0.366785	0	thioridazine	-0.35117	0
70	0179445-0000	-0.462182	0.001998	methylbenzethonium chloride	-0.374673	0.001998	valproic acid	-0.353017	0.0009995	GW-8510	-0.39669	0.0838667	norcyclobenzaprine	-0.365335	0	cyproheptadine	-0.350235	0
71	talampicillin	-0.462144	0.001998	pimozide	-0.372617	0.001998	pioglitazone	-0.350611	0.0009995	tretinoin	-0.39653	0.00562054	pizotifen	-0.364605	0	betaxolol	-0.349635	0
72	naftifine	-0.459022	0.001998	equilin	-0.371038	0.001998	butoconazole	-0.350037	0.0009995	isoxsuprine	-0.396325	0.00214743	STOCK1N-35215	-0.364595	0.0238735	1,4-chrysenequinone	-0.349285	0
73	glibenclamide	-0.458882	0.001998	clozapine	-0.370194	0.001998	PNU-0230031	-0.348363	0.0009995	withaferin A	-0.395435	0	amoxapine	-0.364155	0	flutamide	-0.34914	0
74	ciclosporin	-0.458793	0.001998	pizotifen	-0.369161	0.001998	mesalazine	-0.347488	0.0009995	mesalazine	-0.395205	0.00183612	Prestwick-559	-0.36089	0	fluspirilene	-0.348125	0
75	berberine	-0.457052	0.001998	beta-escin	-0.367704	0.001998	promethazine	-0.347385	0.0009995	orlistat	-0.39507	0.0228831	paracetamol	-0.35941	0	ipratropium bromide	-0.347645	0
76	piperacetazine	-0.456005	0.001998	thiostrepton	-0.367001	0.001998	chlorcyclizine	-0.346146	0.0009995	griseofulvin	-0.39493	0	prochlorperazine	-0.359085	0	norcyclobenzaprine	-0.347355	0
77	metaraminol	-0.45599	0.001998	ciclopirox	-0.365875	0.001998	flutamide	-0.344728	0.0009995	methylbenzethonium chloride	-0.39367	0.00719524	fluspirilene	-0.35843	0	acepromazine	-0.347125	0
78	chlorcyclizine	-0.452688	0.001998	acepromazine	-0.364004	0.001998	trimipramine	-0.34198	0.0009995	F0447-0125	-0.393485	0	AG-013608	-0.358225	0	medrysone	-0.345995	0
79	lasalocid	-0.451509	0.001998	trimipramine	-0.363105	0.001998	danazol	-0.339091	0.0009995	metaraminol	-0.393245	0.00700913	fluorometholone	-0.35696	0	pyrimethamine	-0.344365	0
80	nicergoline	-0.450267	0.001998	mifepristone	-0.362472	0.001998	famprofazone	-0.336838	0.0009995	clomipramine	-0.392955	0.00320569	tracazolate	-0.35691	0	5194442	-0.342065	0
81	alimemazine	-0.449727	0.001998	astemizole	-0.362291	0.001998	prilocaine	-0.335562	0.002	berberine	-0.391455	0.00181941	5224221	-0.356365	0.0124657	deferoxamine	-0.34153	0
82	parthenolide	-0.445458	0.001998	oxetacaine	-0.36187	0.001998	pizotifen	-0.332106	0.0009995	fluphenazine	-0.39091	0	cimetidine	-0.35613	0	cyclobenzaprine	-0.34144	0
83	celastrol	-0.445113	0.001998	troglitazone	-0.361494	0.001998	mefloquine	-0.33202	0.0009995	meclofenoxate	-0.390545	0	BAS-012416453	-0.355525	0.134558	bupropion	-0.339925	0
84	clioquinol	-0.44406	0.001998	homochlorcyclizine	-0.361113	0.001998	vorinostat	-0.331535	0.0009995	cyproheptadine	-0.390305	0.00766739	luteolin	-0.35358	0	colforsin	-0.339795	0
85	bromperidol	-0.443311	0.001998	capsaicin	-0.358496	0.001998	monobenzone	-0.32896	0.0009995	cefixime	-0.388905	0	tonzonium bromide	-0.35357	0	deptropine	-0.339095	0
86	flutamide	-0.443225	0.001998	nordihydroguaiaretic acid	-0.357005	0.001998	homochlorcyclizine	-0.328765	0.0009995	acepromazine	-0.388475	0.00224036	equilin	-0.352695	0	beta-escin	-0.33888	0
87	verapamil	-0.442906	0.001998	luteolin	-0.356583	0.001998	clozapine	-0.328541	0.0009995	atovaquone	-0.38765	0.00855647	thiostrepton	-0.35232	0	tonzonium bromide	-0.33868	0
88	luteolin	-0.442225	0.001998	mesalazine	-0.356134	0.001998	methylbenzethonium chloride	-0.327951	0.0009995	thiostrepton	-0.387235	0	cyproheptadine	-0.351865	0	camptothecin	-0.338245	0
89	maprotiline	-0.440517	0.001998	mianserin	-0.356001	0.001998	scriptaid	-0.327338	0.0009995	monorden	-0.386665	0.032326	niclosamide	-0.35164	0	alimemazine	-0.336965	0
90	pizotifen	-0.439192	0.002	5155877	-0.355487	0.001998	5155877	-0.326908	0.0009995	nicergoline	-0.38654	0	0175029-0000	-0.351015	0.0216943	luteolin	-0.33544	0
91	pyrimethamine	-0.438479	0.002	promethazine	-0.354838	0.001998	nordihydroguaiaretic acid	-0.32603	0.0009995	chlorphenesin	-0.385985	0	beta-escin	-0.35021	0	Prestwick-559	-0.33535	0
92	0173570-0000	-0.43825	0.001998	alexidine	-0.353414	0.001998	capsaicin	-0.32542	0.0009995	irinotecan	-0.38568	0.150945	celastrol	-0.350055	0	nicergoline	-0.33528	0
93	perhexiline	-0.432927	0.001998	nicergoline	-0.351306	0.001998	mianserin	-0.324941	0.0009995	proadifen	-0.38567	0	triamterene	-0.34986	0	piperlongumine	-0.33482	0
94	tretinoin	-0.432602	0.001998	0297417-0002B	-0.350939	0.001998	thiostrepton	-0.324705	0.0009995	equilin	-0.3853	0.00362612	flutamide	-0.349715	0	amiodarone	-0.33425	0
95	trimipramine	-0.432485	0.001998	valproic acid	-0.34985	0.001998	estriol	-0.323298	0.0009995	pentamidine	-0.38405	0.0322645	alexidine	-0.34914	0.00196962	HC toxin	-0.334165	0
96	mifepristone	-0.428225	0.001998	danazol	-0.348543	0.001998	pimozide	-0.322852	0.0009995	danazol	-0.38376	0.000369584	methylbenzethonium chloride	-0.34886	0	promethazine	-0.3337	0
97	danazol	-0.427648	0.001998	amoxapine	-0.348517	0.001998	dipyridamole	-0.321825	0.0009995	reserpine	-0.38366	0	pseudopelletierine	-0.34879	0.00017168	cimetidine	-0.33303	0
98	amoxapine	-0.426864	0.001998	estropipate	-0.348159	0.001998	equilin	-0.320404	0.0009995	scopolamine N-oxide	-0.38356	0.00640454	tropicamide	-0.34869	0	abamectin	-0.33255	0
99	mometasone	-0.420045	0.001998	famprofazone	-0.347386	0.001998	mometasone	-0.320132	0.0009995	tracazolate	-0.382855	0.00380014	SC-58125	-0.34812	0.0179031	amitriptyline	-0.332035	0
100	promethazine	-0.419014	0.001998	bromperidol	-0.346794	0.001998	0297417-0002B	-0.320078	0.0009995	azacitidine	-0.381725	0.01454	protriptyline	-0.347405	0	triamterene	-0.330815	0
101	pioglitazone	-0.417822	0.001998	scriptaid	-0.345775	0.001998	oxetacaine	-0.318709	0.0009995	ampyrone	-0.381515	0	PF-00875133-00	-0.347	0.166169	equilin	-0.330635	0
102	thioguanosine	-0.417018	0.001998	mometasone	-0.34529	0.001998	nicergoline	-0.317406	0.0009995	orphenadrine	-0.381225	0.00598344	promethazine	-0.34694	0	sertaconazole	-0.33034	0
103	CP-645525-01	-0.416155	0.001998	dipyridamole	-0.344818	0.001998	troglitazone	-0.317214	0.0009995	sulfathiazole	-0.38061	0.00431442	5194442	-0.346745	0.0159498	clemizole	-0.33013	0
104	hydrocotarnine	-0.416074	0.001998	amiodarone	-0.344448	0.001998	0175029-0000	-0.316801	0.0009995	glibenclamide	-0.38047	0.000406054	5707885	-0.346435	0	erastin	-0.3286	0
105	pseudopelletierine	-0.415309	0.001998	ampyrone	-0.344212	0.001998	lobeline	-0.315243	0.0009995	pizotifen	-0.3801	0	PNU-0293363	-0.34562	0.224583	prenylamine	-0.328595	0
106	rosiglitazone	-0.414187	0.001998	estriol	-0.343727	0.001998	flupentixol	-0.31218	0.0009995	pyrimethamine	-0.37995	0	apomorphine	-0.345485	0	CP-690334-01	-0.328215	0
107	raloxifene	-0.412835	0.001998	PNU-0230031	-0.343274	0.001998	acepromazine	-0.311952	0.0009995	betaxolol	-0.379835	0	pentamidine	-0.34515	0.00936134	laudanosine	-0.32801	0
108	mianserin	-0.412036	0.004	ajmaline	-0.341221	0.001998	zimeldine	-0.311867	0.0009995	latamoxef	-0.377585	0	cycloserine	-0.345015	0.000984606	napelline	-0.327685	0
109	reserpine	-0.410357	0.001998	cimetidine	-0.34018	0.001998	griseofulvin	-0.311348	0.0009995	copper sulfate	-0.37743	0.314579	phthalylsulfathiazole	-0.344275	0	Prestwick-685	-0.327595	6.14589e-05
110	antimycin A	-0.41034	0.001998	chlorhexidine	-0.338456	0.001998	ethoxyquin	-0.310808	0.0009995	prochlorperazine	-0.377395	0	econazole	-0.34422	0	CP-944629	-0.325055	0
111	MS-275	-0.40713	0.001998	acacetin	-0.338087	0.001998	amiodarone	-0.310242	0.0009995	bromperidol	-0.376945	0.00894754	proadifen	-0.343955	0	oxetacaine	-0.325005	0
112	fendiline	-0.404058	0.001998	flupentixol	-0.338008	0.001998	ajmaline	-0.310118	0.0009995	4,5-dianilinophthalimide	-0.376645	0.864655	alverine	-0.343525	0.000766327	5707885	-0.32441	0
113	thioproperazine	-0.402782	0.002	metyrapone	-0.337975	0.001998	semustine	-0.309311	0.0009995	5224221	-0.37658	0	medrysone	-0.34314	0	ajmaline	-0.324305	0
114	griseofulvin	-0.402445	0.001998	coralyne	-0.337284	0.07	acacetin	-0.30923	0.0009995	kaempferol	-0.376335	0.0167615	GW-8510	-0.34262	0	apomorphine	-0.32426	0
115	lovastatin	-0.402244	0.001998	zimeldine	-0.335935	0.001998	rifabutin	-0.309139	0.0009995	pimozide	-0.374765	0	flupentixol	-0.341105	0	ethoxyquin	-0.32421	0
116	clozapine	-0.401751	0.001998	clindamycin	-0.335417	0.001998	triamterene	-0.308342	0.0009995	estriol	-0.37458	0.00409993	H-7	-0.340535	0.149867	flupentixol	-0.323615	0
117	rottlerin	-0.400224	0.001998	rifabutin	-0.335371	0.001998	bromperidol	-0.308183	0.0009995	semustine	-0.373835	0.0410618	metaraminol	-0.339635	0.00106689	pseudopelletierine	-0.32249	0
118	acepromazine	-0.398927	0.001998	lovastatin	-0.335316	0.001998	metyrapone	-0.307947	0.0009995	ticarcillin	-0.37374	0.0149872	hydrocotarnine	-0.33804	0	hydrocotarnine	-0.322235	0
119	atovaquone	-0.398741	0.001998	paracetamol	-0.335172	0.001998	medrysone	-0.30785	0.0009995	bepridil	-0.373345	0.0119972	betaxolol	-0.336655	0	cycloserine	-0.32129	0
120	syrosingopine	-0.397469	0.001998	apigenin	-0.334876	0.001998	astemizole	-0.30651	0.0009995	zimeldine	-0.373215	0.0052195	cyclobenzaprine	-0.336405	0	troglitazone	-0.32117	0
121	perphenazine	-0.397419	0.001998	1,4-chrysenequinone	-0.332871	0.001998	mifepristone	-0.306454	0.0009995	norethisterone	-0.37315	0.00812827	ellipticine	-0.336175	0	GW-8510	-0.32111	0.0106446
122	geldanamycin	-0.394885	0.001998	trichostatin A	-0.332674	0.001998	colforsin	-0.305497	0.0009995	dihydroergocristine	-0.36996	0.00993993	CP-944629	-0.336005	0.0154307	fipexide	-0.321	0
123	midecamycin	-0.393488	0.001998	celastrol	-0.330893	0.001998	1,4-chrysenequinone	-0.305275	0.0009995	propafenone	-0.36747	0.00447301	pyrimethamine	-0.335995	0	fenspiride	-0.32065	0.000160218
124	flupentixol	-0.3919	0.001998	semustine	-0.328967	0.001998	raloxifene	-0.304552	0.0009995	monensin	-0.367395	0	sertaconazole	-0.3357	0	5224221	-0.320055	0
125	5707885	-0.387101	0.001998	hydrocotarnine	-0.328694	0.001998	apigenin	-0.304185	0.0009995	ipratropium bromide	-0.3673	0.00405505	alsterpaullone	-0.334765	0.3981	STOCK1N-35215	-0.320035	0.0288504
126	clindamycin	-0.384248	0.001998	raloxifene	-0.328206	0.001998	pimethixene	-0.304167	0.0009995	pioglitazone	-0.367255	0.00785874	bupropion	-0.334005	0	doxepin	-0.31914	0
127	equilin	-0.383591	0.001998	abamectin	-0.327481	0.001998	abamectin	-0.304074	0.0009995	protriptyline	-0.36705	0	doxepin	-0.333935	0	clindamycin	-0.319065	0
128	orphenadrine	-0.381827	0.004	griseofulvin	-0.326905	0.001998	cimetidine	-0.303868	0.0009995	pseudopelletierine	-0.365705	0.00694452	ampyrone	-0.333235	0	mefloquine	-0.318685	0
129	lomustine	-0.376684	0.001998	levomepromazine	-0.326708	0.001998	luteolin	-0.303225	0.0009995	BW-B70C	-0.365635	0.0533365	trimipramine	-0.33173	0	chlorphenesin	-0.31832	0.000283532
130	Prestwick-559	-0.376377	0.001998	STOCK1N-35215	-0.325938	0.001998	irinotecan	-0.30269	0.0009995	beclometasone	-0.36466	0.00871936	tyrphostin AG-1478	-0.33081	0	chlorhexidine	-0.317665	0
131	tyrphostin AG-1478	-0.375788	0.001998	lobeline	-0.325028	0.001998	metixene	-0.302505	0.0009995	5211181	-0.36368	0.0097232	alimemazine	-0.32953	0	F0447-0125	-0.317465	0
132	chlorprothixene	-0.375015	0.001998	pinacidil	-0.324793	0.116	clopamide	-0.299852	0.0009995	cobalt chloride	-0.363345	0.298115	doxorubicin	-0.32942	0.0327445	ethosuximide	-0.3174	0
133	thiostrepton	-0.374666	0.001998	metixene	-0.324701	0.001998	fenspiride	-0.299818	0.0009995	flupentixol	-0.362735	0	milrinone	-0.329355	0.0023564	rofecoxib	-0.31719	0.000955044
134	levomepromazine	-0.374588	0.001998	AG-013608	-0.323654	0.001998	clindamycin	-0.299399	0.0009995	ambroxol	-0.36248	0	F0447-0125	-0.32814	0	estriol	-0.31689	0
135	erastin	-0.374494	0.001998	proadifen	-0.323587	0.001998	alexidine	-0.297733	0.0009995	BAS-012416453	-0.36245	0.310652	nitrendipine	-0.32737	0	PF-00875133-00	-0.31676	0.170875
136	etoposide	-0.372636	0.001998	parthenolide	-0.322038	0.001998	levomepromazine	-0.296683	0.0009995	tiapride	-0.36199	0	astemizole	-0.326955	0	clomifene	-0.315465	0
137	fluorometholone	-0.370716	0.001998	perhexiline	-0.320851	0.001998	STOCK1N-35215	-0.296636	0.0009995	alsterpaullone	-0.36132	0.447507	norethisterone	-0.326645	0	cotinine	-0.31527	0
138	ticarcillin	-0.368692	0.014	nifuroxazide	-0.320611	0.001998	maprotiline	-0.294857	0.0009995	SC-58125	-0.361215	0.101599	Prestwick-685	-0.325885	0.0016097	clopamide	-0.314405	0
139	dihydroergocristine	-0.368136	0.001998	triamterene	-0.32037	0.001998	hydrocotarnine	-0.293627	0.0009995	syrosingopine	-0.361025	0	meclofenoxate	-0.325725	0.000840578	norethisterone	-0.31354	0
140	amiodarone	-0.368025	0.001998	beclometasone	-0.319857	0.001998	methotrexate	-0.29308	0.0009995	ethosuximide	-0.360275	0.0112138	ethosuximide	-0.324845	0.000753104	raloxifene	-0.313055	0
141	azacitidine	-0.367783	0.002	0175029-0000	-0.318162	0.001998	paracetamol	-0.291811	0.0009995	medrysone	-0.36016	0.00771888	berberine	-0.324235	0.00251293	epivincamine	-0.31264	0
142	piperlongumine	-0.366952	0.001998	syrosingopine	-0.31785	0.001998	chlorhexidine	-0.290934	0.0009995	piperidolate	-0.360135	0.012599	isoxsuprine	-0.323865	0.00415267	trimipramine	-0.311755	0
143	thiethylperazine	-0.366075	0.002	reserpine	-0.316412	0.001998	azacitidine	-0.289432	0.0009995	midecamycin	-0.3596	0.00574766	estriol	-0.32291	0.00315924	halcinonide	-0.311505	0
144	acacetin	-0.365957	0.002	azacitidine	-0.316207	0.001998	nifuroxazide	-0.289102	0.0009995	0316684-0000	-0.359305	0.0283899	piperine	-0.32204	0	niridazole	-0.310275	0.000280783
145	5279552	-0.365806	0.001998	Prestwick-559	-0.314927	0.001998	ellipticine	-0.288731	0.0009995	nordihydroguaiaretic acid	-0.35867	0.0154803	dinoprostone	-0.321875	0.0400983	mephentermine	-0.30958	0
146	F0447-0125	-0.363798	0.001998	vorinostat	-0.31474	0.001998	beta-escin	-0.288626	0.0009995	azacyclonol	-0.35847	0.0245685	piperlongumine	-0.320595	0.00937222	5279552	-0.309475	0
147	pentamidine	-0.363135	0.016	pentamidine	-0.31465	0.002	nitrendipine	-0.286645	0.0009995	metergoline	-0.35835	0	napelline	-0.320135	0.00370177	nitrendipine	-0.30946	0
148	0317956-0000	-0.362014	0.001998	pseudopelletierine	-0.313163	0.001998	thiethylperazine	-0.285661	0.0009995	CP-690334-01	-0.357925	0.0677706	rofecoxib	-0.31996	0.0113318	tropicamide	-0.308885	0
149	salsolidin	-0.36179	0.001998	napelline	-0.310379	0.001998	Prestwick-685	-0.285207	0.0009995	ethoxyquin	-0.357885	0	bepridil	-0.31912	0	lobeline	-0.3081	0
150	phenelzine	-0.361263	0.001998	clopamide	-0.310354	0.001998	doxorubicin	-0.284368	0.0009995	lovastatin	-0.35773	0	laudanosine	-0.31889	0	ampyrone	-0.30801	0
151	ikarugamycin	-0.361085	0.132	talampicillin	-0.309032	0.001998	enilconazole	-0.284271	0.0009995	dipyridamole	-0.35597	0.0245166	mitoxantrone	-0.318835	0.00963118	carmustine	-0.307915	0.177675
152	ampyrone	-0.360742	0.001998	ethoxyquin	-0.309031	0.001998	norethisterone	-0.282271	0.0009995	0175029-0000	-0.355595	0.131838	dihydroergocristine	-0.31767	0.00479967	meclofenoxate	-0.30755	0
153	dipyridamole	-0.36031	0.001998	metergoline	-0.308949	0.001998	pentamidine	-0.282021	0.0009995	celastrol	-0.35496	0.0608443	fenspiride	-0.317215	0.00594667	trimethylcolchicinic acid	-0.30695	0
154	famprofazone	-0.359566	0.001998	nitrendipine	-0.308798	0.001998	beclometasone	-0.281448	0.0009995	maprotiline	-0.354875	0	syrosingopine	-0.317105	0.0124924	tolfenamic acid	-0.306935	0
155	piperidolate	-0.359018	0.002	lasalocid	-0.308761	0.001998	perphenazine	-0.281227	0.0009995	proguanil	-0.35447	0	nordihydroguaiaretic acid	-0.317095	0	etofylline	-0.3066	0
156	1,4-chrysenequinone	-0.356866	0.001998	lomustine	-0.307694	0.001998	Prestwick-559	-0.280829	0.0009995	STOCK1N-35215	-0.354185	0.229655	HC toxin	-0.31696	0.113269	AG-013608	-0.306465	0
157	triflupromazine	-0.356444	0.002	erastin	-0.307475	0.001998	clomifene	-0.280355	0.0009995	clomifene	-0.35378	0	metergoline	-0.31693	0	bufexamac	-0.3061	0
158	lobeline	-0.355862	0.001998	Prestwick-685	-0.307177	0.001998	MG-262	-0.279611	0.0009995	alimemazine	-0.35358	0	mifepristone	-0.316535	0	cefalotin	-0.30543	0.000539116
159	dioxybenzone	-0.35453	0.002	medrysone	-0.306509	0.001998	ethosuximide	-0.278776	0.0009995	0317956-0000	-0.35327	0.0197968	lovastatin	-0.315365	0	methylbenzethonium chloride	-0.305035	0
160	tracazolate	-0.353751	0.001998	thioproperazine	-0.306084	0.001998	napelline	-0.278396	0.0009995	fluticasone	-0.352645	0.0115467	latamoxef	-0.315325	0	sulconazole	-0.30496	0
161	zimeldine	-0.353577	0.001998	fenspiride	-0.304744	0.001998	tolfenamic acid	-0.278134	0.0009995	dosulepin	-0.35261	0.013747	clemizole	-0.315085	0	alexidine	-0.304715	0.0136527
162	aztreonam	-0.353186	0.001998	5224221	-0.304637	0.001998	ipratropium bromide	-0.277956	0.0009995	sulfametoxydiazine	-0.3523	0.0214064	niridazole	-0.31498	0.00999738	pimethixene	-0.304575	0
163	apigenin	-0.352671	0.001998	chrysin	-0.303109	0.001998	ampyrone	-0.276638	0.0009995	hesperidin	-0.35222	0.00530949	clomifene	-0.31497	0	ganciclovir	-0.30386	0
164	sertaconazole	-0.352073	0.001998	ipratropium bromide	-0.302841	0.001998	loperamide	-0.275953	0.0009995	famprofazone	-0.352155	0.0108575	levonorgestrel	-0.31447	0.00392965	primaquine	-0.303855	0
165	pararosaniline	-0.35186	0.002	irinotecan	-0.300991	0.001998	erastin	-0.275731	0.0009995	fluorometholone	-0.35194	0.0248621	kaempferol	-0.31436	0	levonorgestrel	-0.30384	0
166	gabapentin	-0.351001	0.062	5707885	-0.300513	0.001998	quinisocaine	-0.275545	0.0009995	geldanamycin	-0.351765	0.123731	reserpine	-0.314345	0	desoxycortone	-0.30371	0.000759322
167	5155877	-0.349984	0.001998	berberine	-0.300469	0.001998	lasalocid	-0.27467	0.0009995	omeprazole	-0.351665	0.00968926	ursolic acid	-0.31313	0	solasodine	-0.30249	0
168	cefixime	-0.349224	0.001998	quinisocaine	-0.299758	0.001998	chrysin	-0.274669	0.0009995	PNU-0293363	-0.350955	0.408972	suramin sodium	-0.31282	0.0804587	flunixin	-0.30247	0
169	mesalazine	-0.349197	0.002	MG-262	-0.298082	0.001998	parthenolide	-0.274616	0.0009995	phenelzine	-0.35092	0.0230628	sulfametoxydiazine	-0.312705	0.00658068	chlortetracycline	-0.30221	0
170	alvespimycin	-0.348998	0.002	dihydroergocristine	-0.297302	0.001998	AG-013608	-0.27458	0.0009995	ursolic acid	-0.350135	0.0177832	ganciclovir	-0.31269	0	griseofulvin	-0.30128	0
171	desipramine	-0.347708	0.002	betaxolol	-0.295943	0.001998	bepridil	-0.274144	0.0009995	menadione	-0.349285	0.0530128	perhexiline	-0.31195	0.0120436	Prestwick-674	-0.301245	0
172	etamsylate	-0.346077	0.001998	tracazolate	-0.295917	0.001998	primaquine	-0.273774	0.0009995	5279552	-0.34898	0.037219	metronidazole	-0.311645	0	nordihydroguaiaretic acid	-0.300755	0
173	napelline	-0.344015	0.001998	methotrexate	-0.295683	0.001998	talampicillin	-0.27372	0.0009995	laudanosine	-0.34867	0.0119915	clindamycin	-0.311395	0	alverine	-0.300015	0.000404363
174	ivermectin	-0.343991	0.001998	norethisterone	-0.293867	0.001998	cycloserine	-0.273074	0.0009995	levomepromazine	-0.34863	0.0198962	ethisterone	-0.311245	0.00433846	metergoline	-0.300015	0
175	solasodine	-0.342982	0.002	cycloserine	-0.293629	0.001998	pseudopelletierine	-0.273015	0.0009995	meropenem	-0.348475	0.037507	atovaquone	-0.310565	0	baclofen	-0.29982	0
176	resveratrol	-0.340723	0.004	loperamide	-0.293576	0.001998	syrosingopine	-0.272551	0.0009995	chlorprothixene	-0.34765	0	orphenadrine	-0.309875	0	methacholine chloride	-0.29888	0.00125747
177	rifabutin	-0.340532	0.001998	ellipticine	-0.289857	0.001998	celastrol	-0.271924	0.0009995	triflusal	-0.347135	0.0175827	cotinine	-0.309835	0.0066364	sulfasalazine	-0.29818	0.0172567
178	BW-B70C	-0.339592	0.001998	piperlongumine	-0.289676	0.001998	reserpine	-0.271911	0.0009995	thiethylperazine	-0.347085	0.0499912	mephenesin	-0.30959	0	diclofenac	-0.297885	0
179	laudanosine	-0.339107	0.001998	latamoxef	-0.289159	0.001998	clemizole	-0.271311	0.0009995	eticlopride	-0.346985	0.0108359	troglitazone	-0.308135	0	beclometasone	-0.297535	0.00257779
180	cyclobenzaprine	-0.338059	0.001998	primaquine	-0.288329	0.001998	bisacodyl	-0.270202	0.0009995	napelline	-0.34666	0.031603	omeprazole	-0.30749	0	lovastatin	-0.296915	0
181	felodipine	-0.337824	0.001998	thiethylperazine	-0.288193	0.001998	levonorgestrel	-0.269675	0.0009995	CAY-10397	-0.346615	0.264782	chlorphenesin	-0.30744	0.0114238	tyrphostin AG-1478	-0.296775	0
182	bisacodyl	-0.337252	0.004	clomifene	-0.287978	0.001998	3-acetylcoumarin	-0.268467	0.013	flutamide	-0.346475	0	monorden	-0.307395	0.0390899	phthalylsulfathiazole	-0.29669	0
183	sulfathiazole	-0.336842	0.001998	monobenzone	-0.287558	0.001998	perhexiline	-0.267744	0.0009995	lysergol	-0.346325	0.0270407	5279552	-0.30723	0.00420561	piperine	-0.295545	0
184	mebhydrolin	-0.336632	0.04	perphenazine	-0.287364	0.001998	berberine	-0.26642	0.0009995	phthalylsulfathiazole	-0.345445	0	azacitidine	-0.306725	0.0240201	latamoxef	-0.295545	0
185	isoconazole	-0.33565	0.002	maprotiline	-0.285044	0.001998	lovastatin	-0.265392	0.0009995	doxorubicin	-0.344855	0.183677	ginkgolide A	-0.306015	0	dinoprostone	-0.29487	0.0303343
186	bepridil	-0.335569	0.002	enilconazole	-0.28478	0.002	butein	-0.264928	0.0009995	mometasone	-0.344195	0	CAY-10397	-0.305335	0.286487	CP-319743	-0.293735	0.0427236
187	prasterone	-0.335281	0.002	naftifine	-0.282807	0.001998	piperlongumine	-0.263845	0.0009995	quinisocaine	-0.34413	0.014904	calmidazolium	-0.30529	0	suramin sodium	-0.293535	0.0540167
188	clopamide	-0.33178	0.002	metaraminol	-0.282313	0.001998	5279552	-0.263593	0.0009995	pargyline	-0.3436	0.0333543	primaquine	-0.30511	0	tracazolate	-0.293495	0
189	AG-013608	-0.329872	0.002	laudanosine	-0.281708	0.001998	myricetin	-0.263089	0.0009995	articaine	-0.340305	0.0166393	abamectin	-0.305005	0	kawain	-0.292635	0.00080005
190	fluocinonide	-0.32946	0.05	ethosuximide	-0.280516	0.001998	laudanosine	-0.261841	0.0009995	metronidazole	-0.340145	0	talampicillin	-0.303905	0	loperamide	-0.29186	0.00857189
191	metronidazole	-0.329389	0.001998	CP-690334-01	-0.278818	0.001998	chlorphenesin	-0.261347	0.0009995	acetohexamide	-0.338635	0.00757792	ajmaline	-0.30361	0	lysergol	-0.291215	0
192	blebbistatin	-0.32805	0.002	CP-645525-01	-0.277935	0.001998	camptothecin	-0.259536	0.0009995	abamectin	-0.338515	0	etofylline	-0.30344	0.0113312	berberine	-0.29062	0.00461168
193	ethosuximide	-0.326709	0.001998	levonorgestrel	-0.277267	0.001998	metergoline	-0.258295	0.0009995	thioproperazine	-0.33786	0.0192785	chlorprothixene	-0.30296	0	xylazine	-0.28989	0
194	isotretinoin	-0.326264	0.008	fluocinonide	-0.276254	0.012	latamoxef	-0.257856	0.0009995	tanespimycin	-0.33766	0.0503174	CP-690334-01	-0.30278	0.0128703	novobiocin	-0.28978	0
195	scriptaid	-0.325227	0.001998	phthalylsulfathiazole	-0.27605	0.001998	benperidol	-0.256392	0.0009995	milrinone	-0.33747	0.0281263	lysergol	-0.301995	0.0098272	etamivan	-0.2896	0.00751449
196	paracetamol	-0.324393	0.004	omeprazole	-0.2755	0.001998	PNU-0251126	-0.255459	0.0009995	proscillaridin	-0.336925	0.292821	mephentermine	-0.301585	0.0180312	etamsylate	-0.289105	0
197	betaxolol	-0.324343	0.001998	cotinine	-0.273509	0.001998	diprophylline	-0.255128	0.0009995	cimetidine	-0.33689	0	Prestwick-674	-0.301205	0	kaempferol	-0.28778	0
198	ajmaline	-0.323968	0.001998	butein	-0.273432	0.001998	bufexamac	-0.253842	0.0009995	fursultiamine	-0.33654	0.00673746	saquinavir	-0.30111	0	syrosingopine	-0.287245	0
199	STOCK1N-35215	-0.323847	0.002	tyrphostin AG-1478	-0.27263	0.001998	repaglinide	-0.251978	0.0009995	dimethadione	-0.336325	0.0298443	dicycloverine	-0.30052	0.00714152	glimepiride	-0.286635	0.00264333
200	dosulepin	-0.323143	0.008	piperacetazine	-0.272301	0.001998	trifluridine	-0.251503	0.0009995	zidovudine	-0.336035	0.0446357	0316684-0000	-0.29965	0.0927386	fluocinonide	-0.28644	0
201	tetroquinone	-0.323094	0.14	solasodine	-0.272061	0.001998	estropipate	-0.251266	0.002	aztreonam	-0.33547	0.0423607	eticlopride	-0.29957	0	omeprazole	-0.286095	0
202	cotinine	-0.323	0.004	doxorubicin	-0.27158	0.001998	lomustine	-0.249902	0.0009995	triflupromazine	-0.33475	0.0157199	solasodine	-0.298925	0.0342722	metronidazole	-0.2854	0
203	menadione	-0.321824	0.002	ikarugamycin	-0.271559	0.168	felodipine	-0.249076	0.0009995	lobeline	-0.334545	0	troleandomycin	-0.29806	0	thiethylperazine	-0.285095	0
204	hyoscyamine	-0.321684	0.001998	triflupromazine	-0.27118	0.001998	chlorprothixene	-0.248397	0.0009995	ketanserin	-0.33411	0.0256627	alvespimycin	-0.2975	0.092237	BCB000039	-0.28495	0.35632
205	terfenadine	-0.318697	0.002	5279552	-0.270334	0.001998	quercetin	-0.248081	0.0009995	metixene	-0.33399	0.00995961	lobeline	-0.296975	0	16-phenyltetranorprostaglandin E2	-0.28484	0.0748364
206	omeprazole	-0.317326	0.002	myricetin	-0.269395	0.001998	bupropion	-0.247901	0.0009995	ifenprodil	-0.33382	0.0267102	idoxuridine	-0.296685	0	cefixime	-0.28482	0.0065315
207	chlorphenesin	-0.317319	0.001998	apomorphine	-0.265379	0.001998	cotinine	-0.247743	0.0009995	blebbistatin	-0.33297	0.064212	isotretinoin	-0.296435	0.0714846	flucytosine	-0.284705	0.00202132
208	amprolium	-0.316109	0.004	esculetin	-0.264264	0.002	thioproperazine	-0.247229	0.0009995	noretynodrel	-0.332415	0.0871845	fendiline	-0.296425	0.0194935	bisacodyl	-0.28447	0
209	suloctidil	-0.316085	0.004	chlorprothixene	-0.264161	0.001998	CP-645525-01	-0.246556	0.0009995	kawain	-0.33239	0.0414548	pargyline	-0.296055	0.0118409	piperacetazine	-0.28396	0
210	chloropyramine	-0.315897	0.002	F0447-0125	-0.263424	0.001998	phthalylsulfathiazole	-0.246321	0.0009995	saquinavir	-0.33238	0.0556972	zidovudine	-0.29599	0.00774446	droperidol	-0.28362	0
211	nifuroxazide	-0.315641	0.008	quercetin	-0.263416	0.001998	solasodine	-0.245434	0.0009995	sertaconazole	-0.332375	0.0445215	griseofulvin	-0.29533	0	phenazopyridine	-0.28337	0
212	CP-320650-01	-0.315615	0.008	meclofenoxate	-0.263283	0.001998	cortisone	-0.245077	0.0009995	astemizole	-0.3323	0	sulfathiazole	-0.29511	0.0193486	orphenadrine	-0.28283	0
213	oxaprozin	-0.315307	0.002	rottlerin	-0.262874	0.001998	meclofenoxate	-0.243008	0.0009995	mimosine	-0.33188	0.0429275	chlortetracycline	-0.29511	0.00368515	Prestwick-860	-0.28256	0.00682493
214	metyrapone	-0.315114	0.002	sertaconazole	-0.261675	0.001998	piperacetazine	-0.242628	0.0009995	isopropamide iodide	-0.331755	0.0412058	clopamide	-0.294245	0.00327739	repaglinide	-0.2822	0
215	tanespimycin	-0.313101	0.01	clemizole	-0.261241	0.001998	apomorphine	-0.241819	0.0009995	piperacetazine	-0.331115	0.0224561	trimethylcolchicinic acid	-0.294145	0	flufenamic acid	-0.281455	0
216	tiapride	-0.312313	0.002	bisacodyl	-0.261132	0.001998	omeprazole	-0.241455	0.0009995	piperlongumine	-0.33064	0.187518	Prestwick-860	-0.293705	0.0177906	roxithromycin	-0.28076	0
217	calmidazolium	-0.310737	0.001998	cortisone	-0.260859	0.001998	chlortetracycline	-0.239194	0.0009995	fendiline	-0.33033	0.100454	meropenem	-0.293315	0.0233586	cortisone	-0.27997	0.0145039
218	cimetidine	-0.309997	0.002	novobiocin	-0.260716	0.001998	5194442	-0.238292	0.0009995	ethisterone	-0.3301	0.0492214	aztreonam	-0.293125	0.00951813	valdecoxib	-0.27968	0.376165
219	ursolic acid	-0.309375	0.008	PNU-0251126	-0.259393	0.001998	sertaconazole	-0.237955	0.0009995	naringin	-0.328485	0.0154325	5211181	-0.29302	0.0287843	tranylcypromine	-0.27928	0.00453579
220	clofilium tosylate	-0.308588	0.006	diprophylline	-0.258944	0.001998	5707885	-0.237232	0.0009995	clindamycin	-0.3282	0.00954055	3-hydroxy-DL-kynurenine	-0.29296	0.0175256	sulfametoxydiazine	-0.279115	0.00513048
221	valproic acid	-0.306896	0.032	0317956-0000	-0.258759	0.001998	ikarugamycin	-0.234196	0.148	amoxapine	-0.32742	0.0328986	baclofen	-0.292955	0.0104288	mephenesin	-0.278725	0.0103374
222	ipratropium bromide	-0.30657	0.001998	chlorphenesin	-0.257983	0.001998	mitoxantrone	-0.234125	0.0009995	S-propranolol	-0.326705	0.0462367	pentolonium	-0.292735	0.0219605	milrinone	-0.27855	0.00732023
223	deferoxamine	-0.306486	0.008	felodipine	-0.257766	0.001998	naftifine	-0.233612	0.0009995	HC toxin	-0.326015	0.273508	aminocaproic acid	-0.29268	0.00813737	scopolamine N-oxide	-0.278245	0.00574841
224	thapsigargin	-0.305218	0.002	metronidazole	-0.257099	0.001998	F0447-0125	-0.233293	0.0009995	tyloxapol	-0.325945	0.0680579	raloxifene	-0.29251	0	procainamide	-0.278075	0.00538588
225	haloperidol	-0.304943	0.02	bepridil	-0.256974	0.001998	tracazolate	-0.232529	0.0009995	fludroxycortide	-0.32583	0.0918981	mianserin	-0.292415	0.0240407	5151277	-0.277595	0.0471166
226	acetohexamide	-0.304295	0.004	bupropion	-0.256442	0.001998	novobiocin	-0.231354	0.0009995	tropicamide	-0.325735	0.0153422	epivincamine	-0.29237	0.0172038	ronidazole	-0.27725	0
227	sulconazole	-0.302115	0.004	tropicamide	-0.256061	0.001998	isotretinoin	-0.231139	0.0009995	3-hydroxy-DL-kynurenine	-0.32564	0.0525975	clobetasol	-0.292115	0.0140032	metaraminol	-0.277065	0.013363
228	piperine	-0.301805	0.001998	pimethixene	-0.256029	0.001998	desipramine	-0.23005	0.0009995	fluocinonide	-0.32522	0.0592596	scopolamine N-oxide	-0.29198	0.0311548	alvespimycin	-0.276505	0.0502859
229	estropipate	-0.301316	0.022	doxepin	-0.254241	0.001998	rottlerin	-0.229923	0.0009995	talampicillin	-0.32345	0.0349139	bisacodyl	-0.291205	0.041236	dihydroergocristine	-0.27548	0.0104232
230	norethisterone	-0.301186	0.008	benperidol	-0.252998	0.001998	GW-8510	-0.229768	0.0009995	methocarbamol	-0.323215	0.0142795	cyproterone	-0.291125	0.0212528	oxytetracycline	-0.275075	0.0104394
231	tyloxapol	-0.299274	0.004	ivermectin	-0.252353	0.001998	5224221	-0.229373	0.0009995	imidurea	-0.32258	0.0442343	esculetin	-0.29054	0	isotretinoin	-0.274465	0.0182472
232	ciclopirox	-0.294831	0.006	calmidazolium	-0.251495	0.001998	piperidolate	-0.229229	0.0009995	cycloserine	-0.322515	0.0792091	ketanserin	-0.290135	0.0270013	ethisterone	-0.274205	0.0117091
233	terconazole	-0.293377	0.012	cinnarizine	-0.25116	0.002	tropicamide	-0.228885	0.0009995	levonorgestrel	-0.321305	0.0798983	meclozine	-0.29006	0	ioversol	-0.274205	0.0253805
234	Prestwick-685	-0.291862	0.006	bufexamac	-0.250854	0.001998	6-bromoindirubin-3'-oxime	-0.228452	0.0009995	5194442	-0.320485	0.22834	estropipate	-0.29	0.0417741	pentoxyverine	-0.274185	0
235	amphotericin B	-0.291537	0.004	isoconazole	-0.248376	0.001998	tyrphostin AG-1478	-0.227875	0.0009995	dioxybenzone	-0.31982	0.0699442	11-deoxy-16,16-dimethylprostaglandin E2	-0.28988	0.0591173	dimethadione	-0.273915	0.0155203
236	methylprednisolone	-0.29049	0.001998	kaempferol	-0.247704	0.001998	H-7	-0.22773	0.0009995	CP-320650-01	-0.319715	0.12696	tetroquinone	-0.289735	0.0427107	piperidolate	-0.273765	0
237	meclofenoxate	-0.290099	0.002	fendiline	-0.246939	0.001998	doxepin	-0.227701	0.0009995	trapidil	-0.319235	0.0652857	debrisoquine	-0.289405	0.0120849	pentolonium	-0.2734	0.00463372
238	ebselen	-0.289545	0.008	piperidolate	-0.243594	0.001998	epivincamine	-0.227148	0.0009995	solasodine	-0.319115	0	flucytosine	-0.289195	0.0187391	tiapride	-0.27327	0.00992951
239	pimethixene	-0.288826	0.01	desipramine	-0.243325	0.001998	pargyline	-0.225445	0.0009995	hyoscyamine	-0.319045	0.050329	midecamycin	-0.28911	0	pargyline	-0.27251	0.0215023
240	moracizine	-0.288369	0.032	isotretinoin	-0.242438	0.001998	calmidazolium	-0.224186	0.0009995	mebhydrolin	-0.31896	0.0669662	dexpropranolol	-0.28858	0.0451099	perhexiline	-0.272145	0
241	racecadotril	-0.286924	0.004	aztreonam	-0.241479	0.001998	hycanthone	-0.222964	0.0009995	palmatine	-0.31851	0.0481438	piribedil	-0.28844	0	0316684-0000	-0.27157	0.108959
242	coralyne	-0.286466	0.02	terconazole	-0.241299	0.001998	isoconazole	-0.220539	0.0009995	ajmaline	-0.31813	0.0260493	cefixime	-0.28812	0.041463	5211181	-0.27107	0.0265
243	cefotaxime	-0.286386	0.004	thapsigargin	-0.241052	0.001998	tetrandrine	-0.219703	0.0009995	furazolidone	-0.317735	0.0204264	tanespimycin	-0.287375	0.0404304	midecamycin	-0.2709	0
244	ambroxol	-0.285871	0.008	cefixime	-0.240908	0.001998	cefalotin	-0.21958	0.0009995	flucytosine	-0.31718	0.0128381	piperidolate	-0.28617	0.0158108	5248896	-0.2707	0.013672
245	pyrazinamide	-0.285842	0.006	camptothecin	-0.240858	0.002	kaempferol	-0.217582	0.001	suramin sodium	-0.31666	0.314811	cortisone	-0.28602	0.0587059	enilconazole	-0.269935	0.0102458
246	BAS-012416453	-0.285071	0.002	atovaquone	-0.239765	0.001998	anisomycin	-0.217321	0.0009995	amprolium	-0.31653	0.0476768	ifenprodil	-0.285525	0.0126924	oxprenolol	-0.26988	0.022456
247	cinoxacin	-0.284847	0.001998	chlortetracycline	-0.239141	0.001998	CP-690334-01	-0.216235	0.0009995	raloxifene	-0.31648	0.0212988	novobiocin	-0.28549	0.0291481	calmidazolium	-0.269555	0
248	zidovudine	-0.284747	0.01	dosulepin	-0.238711	0.001998	mephentermine	-0.21582	0.0009995	Prestwick-860	-0.315445	0.0998985	beclometasone	-0.285405	0.0667124	furaltadone	-0.26947	0.0227683
249	triamterene	-0.283869	0.008	mephentermine	-0.23854	0.001998	triflupromazine	-0.215635	0.0009995	prasterone	-0.315185	0.111685	methacholine chloride	-0.28518	0.0330087	proadifen	-0.269425	0
250	chlorambucil	-0.283568	0.004	tiapride	-0.237929	0.001998	rofecoxib	-0.215452	0.0009995	clobetasol	-0.31488	0.111981	etamivan	-0.285155	0.0426687	brompheniramine	-0.269405	0
251	CP-690334-01	-0.283525	0.03	5194442	-0.237123	0.001998	4,5-dianilinophthalimide	-0.21545	0.0009995	dydrogesterone	-0.3147	0.145872	methylprednisolone	-0.284265	0.0480351	lorglumide	-0.269205	0
252	eticlopride	-0.283016	0.01	rosiglitazone	-0.237083	0.001998	ivermectin	-0.214995	0.0009995	flunisolide	-0.313975	0.0849644	proscillaridin	-0.284075	0.382513	dicoumarol	-0.268815	0.00598096
253	esculetin	-0.281638	0.012	pargyline	-0.236689	0.001998	ebselen	-0.214899	0.0009995	pentolonium	-0.31241	0.0798627	naringin	-0.284045	0.0377178	cyproterone	-0.26805	0
254	xylazine	-0.281533	0.004	saquinavir	-0.236228	0.001998	sulconazole	-0.214434	0.0009995	cortisone	-0.311865	0.133448	ribostamycin	-0.28387	0.0438597	risperidone	-0.267275	0
255	imidurea	-0.281372	0.008	ebselen	-0.236107	0.001998	HC toxin	-0.214226	0.0009995	carmustine	-0.31048	0.576635	piperacetazine	-0.283825	0	mianserin	-0.266895	0.0157795
256	chrysin	-0.280866	0.012	tetrandrine	-0.235194	0.001998	diclofenac	-0.212802	0.0009995	esculetin	-0.309675	0.0853611	fluocinonide	-0.283465	0.0246997	atropine	-0.266895	0.0258071
257	sanguinarine	-0.280614	0.006	haloperidol	-0.235147	0.001998	flufenamic acid	-0.212715	0.0009995	methylprednisolone	-0.309575	0.171719	tiapride	-0.28336	0	6-benzylaminopurine	-0.26675	0.0362791
258	fenspiride	-0.279227	0.01	anisomycin	-0.234723	0.001998	saquinavir	-0.212291	0.0009995	sulconazole	-0.309135	0.0508028	thiethylperazine	-0.28317	0	methylprednisolone	-0.266725	0.0246581
259	clomifene	-0.27916	0.01	ketanserin	-0.233664	0.001998	sanguinarine	-0.211867	0.0009995	cefalonium	-0.30904	0.124392	diclofenac	-0.28317	0.0196639	atovaquone	-0.26664	0.0146869
260	saquinavir	-0.277706	0.016	isradipine	-0.233305	0.126	tiabendazole	-0.211839	0.003	estropipate	-0.308795	0.114166	lorglumide	-0.282825	0.0377451	blebbistatin	-0.26651	0.0328442
261	ketanserin	-0.277294	0.006	trifluridine	-0.233206	0.001998	hyoscyamine	-0.211547	0.0009995	arcaine	-0.30771	0.13547	carmustine	-0.28264	0.595727	acetohexamide	-0.266215	0.0299726
262	butein	-0.27674	0.004	eticlopride	-0.23222	0.001998	cinnarizine	-0.21033	0.001	isocarboxazid	-0.307295	0.122062	dizocilpine	-0.28257	0.0378661	5286656	-0.266055	0.0171285
263	medrysone	-0.276554	0.008	SC-58125	-0.231912	0.001998	baclofen	-0.209724	0.0009995	pivampicillin	-0.306705	0.121549	gliclazide	-0.282225	0	triflupromazine	-0.266035	0.0104937
264	monorden	-0.276464	0.01	sulfametoxydiazine	-0.231488	0.001998	xylazine	-0.208949	0.0009995	Prestwick-685	-0.30603	0.132796	fursultiamine	-0.28217	0.0216059	oxantel	-0.265765	0.0155874
265	nifenazone	-0.276169	0.028	clobetasol	-0.230734	0.001998	phenazopyridine	-0.208847	0.0009995	butyl hydroxybenzoate	-0.30562	0.131671	pimethixene	-0.28176	0	saquinavir	-0.265325	0
266	chlortetracycline	-0.274943	0.008	tiabendazole	-0.229994	0.028	esculetin	-0.208731	0.0009995	xylazine	-0.305585	0.0912244	pipenzolate bromide	-0.281515	0.0281154	skimmianine	-0.26509	0.0404162
267	diethylstilbestrol	-0.274898	0.01	ifenprodil	-0.228977	0.001998	fipexide	-0.208338	0.0009995	methylergometrine	-0.30532	0.120409	dosulepin	-0.281405	0	PF-00562151-00	-0.264995	0
268	myricetin	-0.274204	0.006	epivincamine	-0.228684	0.001998	lysergol	-0.207381	0.0009995	NS-398	-0.305225	0.562449	orlistat	-0.280785	0.194564	dioxybenzone	-0.264795	0
269	SR-95531	-0.273866	0.002	repaglinide	-0.228239	0.001998	proadifen	-0.205963	0.0009995	trimipramine	-0.30485	0.123783	oxytetracycline	-0.28041	0.058994	tomatidine	-0.264515	0.0141064
270	bupropion	-0.272322	0.002	6-bromoindirubin-3'-oxime	-0.227278	0.001998	rosiglitazone	-0.205587	0.0009995	H-89	-0.304785	0.533619	pararosaniline	-0.27976	0.108237	proscillaridin	-0.264277	0.0449707
271	latamoxef	-0.27192	0.004	imidurea	-0.222682	0.001998	flunixin	-0.205344	0.0009995	troleandomycin	-0.30386	0.0688815	halcinonide	-0.27955	0.0234257	Prestwick-665	-0.26415	0
272	cytochalasin B	-0.271729	0.074	baclofen	-0.22235	0.002	etamsylate	-0.205076	0.0009995	desoxycortone	-0.3033	0.0729248	sulconazole	-0.279195	0.0225938	sanguinarine	-0.26344	0.0969428
273	estradiol	-0.271235	0.016	GW-8510	-0.221872	0.001998	alsterpaullone	-0.203632	0.0009995	clopamide	-0.30321	0.0581455	glimepiride	-0.2786	0.0740598	pivampicillin	-0.263305	0.0319514
274	nilutamide	-0.27111	0.006	ursolic acid	-0.221451	0.001998	dihydroergocristine	-0.203613	0.0009995	methacholine chloride	-0.30306	0.136	desoxycortone	-0.278105	0.06312	staurosporine	-0.26312	0.414103
275	fursultiamine	-0.270806	0.008	dilazep	-0.221212	0.001998	ifenprodil	-0.203209	0.0009995	H-7	-0.302445	0.571563	hydrastine hydrochloride	-0.27808	0.0452534	flurbiprofen	-0.26307	0.0454901
276	ifenprodil	-0.270623	0.012	rofecoxib	-0.22069	0.001998	tiapride	-0.203038	0.0009995	idoxuridine	-0.302225	0	flufenamic acid	-0.278055	0.017166	nitrofurantoin	-0.262895	0.0357898
277	oxybutynin	-0.27055	0.002	ethisterone	-0.22046	0.001998	atovaquone	-0.2021	0.0009995	amrinone	-0.30185	0.144368	5286656	-0.27797	0.145678	fendiline	-0.261325	0.0222866
278	benperidol	-0.270357	0.008	hycanthone	-0.220439	0.001998	midecamycin	-0.201515	0.0009995	bupropion	-0.30158	0.157959	thioproperazine	-0.277825	0.045292	cinnarizine	-0.26101	0.0370523
279	biotin	-0.269697	0.006	midecamycin	-0.219935	0.001998	sulfasalazine	-0.201457	0.071	apomorphine	-0.300985	0.0988855	spectinomycin	-0.27778	0	ebselen	-0.26023	0.0724928
280	fludroxycortide	-0.269412	0.026	ganciclovir	-0.219702	0.001998	cefuroxime	-0.201334	0.061	flufenamic acid	-0.30062	0.105267	benfluorex	-0.277565	0	famotidine	-0.26021	0.0600004
281	proscillaridin	-0.26838	0.006	piperacillin	-0.219608	0.058	SC-58125	-0.201272	0.0009995	isotretinoin	-0.30054	0.269056	dimethadione	-0.277525	0.0295292	proxyphylline	-0.26002	0.0368679
282	H-89	-0.268194	0.004	lysergol	-0.218663	0.002	vidarabine	-0.201227	0.0009995	pentoxyverine	-0.3004	0.0850303	proxyphylline	-0.27685	0.0104009	picrotoxinin	-0.259845	0.0103377
283	tetrandrine	-0.267856	0.006	hyoscyamine	-0.218258	0.001998	ronidazole	-0.200261	0.0009995	dexpropranolol	-0.299965	0.192138	natamycin	-0.27682	0.0410383	levamisole	-0.2595	0.0231957
284	anisomycin	-0.267837	0.014	sulconazole	-0.216847	0.002	cyproterone	-0.199676	0.0009995	repaglinide	-0.298815	0.120119	kawain	-0.276565	0.0676482	aminocaproic acid	-0.25939	0.0384118
285	meclozine	-0.267537	0.016	flufenamic acid	-0.2168	0.001998	terconazole	-0.199174	0.0009995	diclofenac	-0.2987	0.133736	seneciphylline	-0.27649	0	solanine	-0.259235	0.0441095
286	tropicamide	-0.266531	0.002	HC toxin	-0.215856	0.001998	metaraminol	-0.198778	0.0009995	primaquine	-0.298555	0.0108966	arcaine	-0.27631	0.0269703	daunorubicin	-0.258905	0.64752
287	nimesulide	-0.266233	0.008	idoxuridine	-0.215808	0.001998	metronidazole	-0.198768	0.0009995	amphotericin B	-0.298265	0.0768453	blebbistatin	-0.275965	0.126281	trioxysalen	-0.25874	0.0358341
288	alverine	-0.263943	0.006	BW-B70C	-0.215024	0.004	cytochalasin B	-0.19874	0.009	cefalotin	-0.298135	0.18762	naringenin	-0.27596	0.0438258	gliclazide	-0.258685	0.0538442
289	dydrogesterone	-0.263627	0.176	terfenadine	-0.214907	0.001998	fluocinonide	-0.197808	0.101	rimexolone	-0.29743	0.140287	repaglinide	-0.27596	0.0101115	0225151-0000	-0.258645	0.664893
290	amodiaquine	-0.263343	0.02	Prestwick-860	-0.213336	0.001998	isradipine	-0.196684	0.112	mephentermine	-0.296575	0.163826	imidurea	-0.27524	0.079894	dosulepin	-0.25857	0
291	idoxuridine	-0.262171	0.012	flunixin	-0.211532	0.001998	sulfametoxydiazine	-0.195472	0.0009995	aminoglutethimide	-0.29651	0.164234	(-)-MK-801	-0.274875	0.0516011	meropenem	-0.25853	0.0698579
292	tribenoside	-0.260828	0.008	ronidazole	-0.211206	0.001998	ganciclovir	-0.195413	0.0009995	chloropyrazine	-0.296485	0.219108	xylazine	-0.27464	0.0739183	monastrol	-0.258385	0.216436
293	procarbazine	-0.260438	0.01	cromoglicic acid	-0.210874	0.018	fenofibrate	-0.194438	0.129	flunarizine	-0.29609	0	monastrol	-0.274525	0.276953	aztreonam	-0.258365	0.0144287
294	dequalinium chloride	-0.26031	0.016	alverine	-0.21052	0.001998	cefixime	-0.194025	0.0009995	flecainide	-0.29598	0.109759	procainamide	-0.274315	0.0511831	kanamycin	-0.258075	0.053463
295	cycloserine	-0.258562	0.016	4,5-dianilinophthalimide	-0.209869	0.001998	strophanthidin	-0.193638	0.0009995	dicoumarol	-0.295865	0.123774	strophanthidin	-0.27423	0.0589153	triflusal	-0.258065	0.0427936
296	valinomycin	-0.257444	0.004	simvastatin	-0.209042	0.02	aztreonam	-0.192754	0.0009995	nilutamide	-0.29574	0.171082	methazolamide	-0.273795	0.0302852	aconitine	-0.258005	0.0288933
297	isopropamide iodide	-0.257407	0.002	kawain	-0.2086	0.002	pentoxyverine	-0.19273	0.0009995	Prestwick-1083	-0.29572	0.17377	sulfasalazine	-0.273645	0.2048	propylthiouracil	-0.257755	0.0580877
298	ronidazole	-0.256858	0.004	zidovudine	-0.207293	0.002	trioxysalen	-0.191207	0.0009995	cotinine	-0.295655	0.178824	pentoxyverine	-0.273425	0	amphotericin B	-0.257345	0.0176992
299	trioxysalen	-0.256089	0.022	blebbistatin	-0.207175	0.002	desoxycortone	-0.191181	0.0009995	flurbiprofen	-0.295575	0.236556	solanine	-0.273335	0.121779	acetylsalicylic acid	-0.257295	0.0192186
300	alpha-ergocryptine	-0.255841	0.038	fludroxycortide	-0.206874	0.002	thapsigargin	-0.190667	0.0009995	spiradoline	-0.29557	0.159336	tolfenamic acid	-0.27308	0.100639	orlistat	-0.25654	0.241629
301	oxprenolol	-0.254701	0.008	phenazopyridine	-0.206564	0.002	haloperidol	-0.190378	0.001	epivincamine	-0.295225	0.143863	risperidone	-0.272825	0.0119554	palmatine	-0.256385	0.0627288
302	desoxycortone	-0.254654	0.002	diclofenac	-0.205926	0.001998	Prestwick-860	-0.189841	0.0009995	ranitidine	-0.295165	0.201604	3-acetylcoumarin	-0.272755	0.10934	diprophylline	-0.25618	0.0729291
303	proguanil	-0.254284	0.001998	rescinnamine	-0.205505	0.001998	kawain	-0.188888	0.0009995	5255229	-0.295035	0.265817	ebselen	-0.27233	0.154393	ribostamycin	-0.25617	0.0471529
304	corynanthine	-0.25421	0.008	piperine	-0.205449	0.001998	oxprenolol	-0.188669	0.0009995	felodipine	-0.29484	0.160935	H-89	-0.272185	0.615745	lynestrenol	-0.256045	0.0327916
305	irinotecan	-0.253947	0.002	ambroxol	-0.205349	0.001998	etofylline	-0.188042	0.0009995	phenazone	-0.294795	0.0461371	acetylsalicylic acid	-0.27183	0.0182289	naftidrofuryl	-0.25539	0.0767859
306	benzethonium chloride	-0.253842	0.02	meclozine	-0.204543	0.001998	gliclazide	-0.18759	0.0009995	ioversol	-0.294755	0	geldanamycin	-0.27163	0.0769225	racecadotril	-0.255365	0.0566775
307	kaempferol	-0.252306	0.018	etamsylate	-0.202907	0.002	clobetasol	-0.187354	0.0009995	debrisoquine	-0.294565	0.181514	BCB000039	-0.271605	0.699125	papaverine	-0.253915	0.0840059
308	drofenine	-0.251758	0.02	fenofibrate	-0.201588	0.14	amodiaquine	-0.18704	0.002	clofilium tosylate	-0.29454	0.355037	pivampicillin	-0.27105	0.0970101	dexpropranolol	-0.25316	0
309	benzamil	-0.250232	0.014	PF-00875133-00	-0.200766	0.002	simvastatin	-0.186766	0.011	glimepiride	-0.29438	0.177875	acetohexamide	-0.270575	0.0675592	clobetasol	-0.25316	0.0430574
310	torasemide	-0.250058	0.03	racecadotril	-0.20072	0.004	eticlopride	-0.186173	0.003	metoclopramide	-0.294295	0.24239	dicoumarol	-0.27036	0.0844261	pentetrazol	-0.253075	0
311	pargyline	-0.249157	0.016	dexpropranolol	-0.200365	0.001998	piperacillin	-0.185675	0.043	piribedil	-0.29399	0.187328	ronidazole	-0.26956	0.046956	seneciphylline	-0.252625	0
312	dicycloverine	-0.248746	0.014	desoxycortone	-0.200026	0.001998	solanine	-0.185494	0.0009995	hydrastinine	-0.293705	0.164301	0317956-0000	-0.26948	0.0852479	levcycloserine	-0.2526	0.0462617
313	clobetasol	-0.248618	0.012	H-7	-0.199825	0.002	BW-B70C	-0.185098	0.001	solanine	-0.29355	0.225034	cefalotin	-0.269215	0.0930988	cantharidin	-0.25237	0.676901
314	amrinone	-0.248209	0.012	chlorambucil	-0.199306	0.001998	glimepiride	-0.185073	0.0009995	chlortetracycline	-0.293545	0.14968	loperamide	-0.269	0.0443224	idoxuridine	-0.252085	0
315	simvastatin	-0.247805	0.054	sanguinarine	-0.199231	0.001998	daunorubicin	-0.182233	0.0009995	lithocholic acid	-0.293415	0.0992809	budesonide	-0.26759	0.0533257	ambroxol	-0.251995	0.021832
316	diprophylline	-0.247761	0.01	naringin	-0.197731	0.002	piperine	-0.180986	0.0009995	hymecromone	-0.29328	0.250213	tubocurarine chloride	-0.2675	0.0740576	dilazep	-0.251525	0
317	bufexamac	-0.24685	0.01	amphotericin B	-0.196455	0.001998	wortmannin	-0.178743	0.002	bisacodyl	-0.293175	0.304034	xylometazoline	-0.267175	0.090134	ginkgolide A	-0.25077	0.045054
318	dinoprostone	-0.24517	0.006	tyloxapol	-0.196169	0.002	AG-012559	-0.178287	0.0009995	cantharidin	-0.29289	0.638765	probenecid	-0.26696	0.104227	hyoscyamine	-0.250615	0.0793164
319	disulfiram	-0.245012	0.018	sulfathiazole	-0.195937	0.002	lidoflazine	-0.178153	0.002	pipemidic acid	-0.29175	0.228996	butyl hydroxybenzoate	-0.266295	0.108281	fludroxycortide	-0.25048	0.0534318
320	5248896	-0.244902	0.194	phenelzine	-0.195692	0.001998	proscillaridin	-0.178029	0.0009995	trihexyphenidyl	-0.291325	0.204375	5151277	-0.265685	0.201532	indapamide	-0.24967	0.10281
321	dimethadione	-0.244476	0.006	LM-1685	-0.19559	0.002	dicycloverine	-0.177954	0.002	dizocilpine	-0.290585	0.20997	tobramycin	-0.26523	0.0259921	methazolamide	-0.249255	0.0854677
322	ciprofibrate	-0.244337	0.01	brompheniramine	-0.195311	0.001998	roxithromycin	-0.177546	0.0009995	ronidazole	-0.289855	0.225272	cephaeline	-0.26522	0.28478	protoveratrine A	-0.249225	0.0586627
323	lysergol	-0.244132	0.022	cefalotin	-0.195246	0.001998	ethisterone	-0.177524	0.0009995	rolitetracycline	-0.28943	0.245227	tyloxapol	-0.26478	0.103883	naringin	-0.249	0.0867486
324	milrinone	-0.24374	0.008	pentoxyverine	-0.195176	0.001998	ketanserin	-0.176945	0.0009995	etamsylate	-0.289115	0.120888	phenelzine	-0.264205	0.140746	antazoline	-0.248905	0.0508874
325	aconitine	-0.24329	0.016	troleandomycin	-0.194626	0.002	racecadotril	-0.175955	0.001	furaltadone	-0.288795	0.213542	nilutamide	-0.263925	0.0524586	CAY-10397	-0.24869	0.704195
326	flufenamic acid	-0.242612	0.008	cyproterone	-0.194515	0.002	imidurea	-0.174325	0.0009995	xylometazoline	-0.287045	0.266131	propylthiouracil	-0.26367	0.0413457	imipramine	-0.24821	0
327	nitrendipine	-0.241323	0.03	strophanthidin	-0.193456	0.004	ursolic acid	-0.173788	0.001	crotamiton	-0.286905	0.317258	diprophylline	-0.263505	0.11639	sulfamethoxypyridazine	-0.24817	0.0730884
328	benzbromarone	-0.240067	0.02	dizocilpine	-0.193279	0.001998	milrinone	-0.17363	0.0009995	felbinac	-0.286865	0.292991	emetine	-0.26335	0.164616	procaine	-0.247995	0.0906694
329	kawain	-0.240036	0.012	etofenamate	-0.193124	0.001998	fendiline	-0.173014	0.002	trimetazidine	-0.28685	0.226209	carbamazepine	-0.262725	0.086235	canavanine	-0.247995	0.0966181
330	serotonin	-0.239905	0.014	AG-012559	-0.192886	0.002	tyloxapol	-0.171677	0.0009995	practolol	-0.28683	0.201624	Prestwick-1083	-0.26271	0.119138	monorden	-0.24799	0.0977746
331	AG-012559	-0.239563	0.012	mitoxantrone	-0.192673	0.001998	dinoprostone	-0.171421	0.0009995	aceclofenac	-0.286475	0.175115	canavanine	-0.262115	0.160751	sulfinpyrazone	-0.24775	0.103404
332	colchicine	-0.238884	0.028	dinoprostone	-0.192672	0.002	meclozine	-0.171196	0.002	levamisole	-0.286365	0.217413	fludroxycortide	-0.261235	0.142951	H-89	-0.24708	0.695132
333	rimexolone	-0.238189	0.016	geldanamycin	-0.192101	0.008	clofibrate	-0.171143	0.0009995	cinoxacin	-0.286025	0.20559	testosterone	-0.26116	0.0819372	Prestwick-1083	-0.2463	0.0648107
334	skimmianine	-0.237805	0.016	methylprednisolone	-0.191589	0.004	terfenadine	-0.169779	0.0009995	corynanthine	-0.28571	0.214504	terfenadine	-0.261155	0.0421094	mepyramine	-0.246245	0.0106938
335	sulfametoxydiazine	-0.237721	0.006	milrinone	-0.191495	0.001998	0317956-0000	-0.169519	0.0009995	loperamide	-0.285605	0.404246	spiradoline	-0.26069	0.111556	ketoconazole	-0.246205	0.072911
336	oxolinic acid	-0.237333	0.014	dicycloverine	-0.190938	0.008	LM-1685	-0.169242	0.0009995	molsidomine	-0.28524	0.271915	antazoline	-0.260215	0.0960623	tetracaine	-0.24591	0.0583903
337	dexpropranolol	-0.236604	0.016	gliclazide	-0.190517	0.001998	amphotericin B	-0.169154	0.001	racecadotril	-0.284935	0.283953	palmatine	-0.259605	0.151822	isoxsuprine	-0.2459	0.126898
338	tomatidine	-0.235353	0.022	alvespimycin	-0.1896	0.008	methylprednisolone	-0.168746	0.0009995	megestrol	-0.284345	0.117696	ramipril	-0.259045	0.161964	phenelzine	-0.245435	0.125451
339	phenazopyridine	-0.234847	0.03	mephenesin	-0.188403	0.002	mephenesin	-0.168111	0.0009995	SR-95639A	-0.284305	0.270251	molsidomine	-0.258825	0.165603	0317956-0000	-0.245295	0.0911564
340	flavoxate	-0.234272	0.086	salsolidin	-0.187429	0.001998	cromoglicic acid	-0.167685	0.016	pentetrazol	-0.28429	0.199099	oxprenolol	-0.25833	0.174077	vinpocetine	-0.24504	0.0616494
341	pentolonium	-0.234195	0.018	nilutamide	-0.187243	0.008	profenamine	-0.165452	0.002	pridinol	-0.283635	0.310201	prasterone	-0.258135	0.159623	azaperone	-0.24428	0.101491
342	trihexyphenidyl	-0.233983	0.014	trioxysalen	-0.187113	0.004	carmustine	-0.165382	0.0009995	benzbromarone	-0.28302	0.220614	etamsylate	-0.25794	0.0575321	sulfanilamide	-0.24411	0.172106
343	arcaine	-0.232754	0.01	xylazine	-0.186822	0.002	rescinnamine	-0.164943	0.002	ciprofibrate	-0.282835	0.222942	tiabendazole	-0.25788	0.194184	noretynodrel	-0.244075	0.132983
344	epivincamine	-0.232149	0.016	alsterpaullone	-0.186024	0.001998	dioxybenzone	-0.164051	0.0009995	naftidrofuryl	-0.282805	0.303401	flunixin	-0.257325	0.0362502	hydrastinine	-0.24402	0.103853
345	miconazole	-0.231869	0.02	tolfenamic acid	-0.18424	0.032	dexpropranolol	-0.163332	0.0009995	thiamine	-0.28268	0.311427	ambroxol	-0.25713	0	testosterone	-0.243815	0
346	enilconazole	-0.231584	0.062	BAS-012416453	-0.18403	0.002	nilutamide	-0.1631	0.001	etomidate	-0.282535	0.280593	16-phenyltetranorprostaglandin E2	-0.25681	0.396021	allantoin	-0.24341	0.0368005
347	PNU-0230031	-0.231343	0.038	wortmannin	-0.182883	0.008	zidovudine	-0.162329	0.001	iopromide	-0.28245	0.242161	quercetin	-0.256635	0.0518225	imidurea	-0.24325	0.109032
348	strophanthidin	-0.230859	0.02	chloropyramine	-0.180831	0.002	rimexolone	-0.161959	0.001	cefotaxime	-0.28212	0.331183	flurbiprofen	-0.25587	0.248726	ketanserin	-0.243045	0.0468448
349	rescinnamine	-0.230619	0.02	procainamide	-0.180337	0.002	famotidine	-0.161574	0.001	piroxicam	-0.28203	0.282996	dilazep	-0.25576	0.211338	furazolidone	-0.243045	0.0632148
350	lithocholic acid	-0.229279	0.01	clofibrate	-0.180161	0.002	aminocaproic acid	-0.161277	0.0009995	serotonin	-0.28195	0.272624	hexamethonium bromide	-0.254965	0.164766	tyloxapol	-0.243045	0.133158
351	flunisolide	-0.226918	0.022	meropenem	-0.179884	0.002	piribedil	-0.161135	0.0009995	allantoin	-0.281455	0.259293	hyoscyamine	-0.254835	0.176384	budesonide	-0.24297	0.0844635
352	gliclazide	-0.226805	0.026	proscillaridin	-0.179782	0.012	oxantel	-0.159942	0.002	tomatidine	-0.281365	0	labetalol	-0.25479	0.102473	amodiaquine	-0.24275	0.051357
353	meclofenamic acid	-0.226168	0.022	nimesulide	-0.178794	0.004	vitexin	-0.159828	0.283	canrenoic acid	-0.281195	0.0222463	tomatidine	-0.254715	0.0550862	nilutamide	-0.2427	0.0480845
354	trichostatin A	-0.225726	0.028	lynestrenol	-0.178337	0.008	levamisole	-0.159769	0.0009995	skimmianine	-0.28102	0.230072	furaltadone	-0.253785	0.175201	pipemidic acid	-0.24188	0.0600962
355	PF-00539758-00	-0.225183	0.024	glimepiride	-0.178213	0.001998	chloropyramine	-0.159286	0.003	hexamethonium bromide	-0.280975	0.236185	methapyrilene	-0.25363	0.143507	ciprofibrate	-0.241815	0.149233
356	flunarizine	-0.224631	0.03	dioxybenzone	-0.177694	0.002	ginkgolide A	-0.15921	0.0009995	pararosaniline	-0.280225	0.263006	lynestrenol	-0.253395	0.0500132	ramipril	-0.2417	0.0626787
357	caffeic acid	-0.224259	0.01	pentolonium	-0.177536	0.002	methazolamide	-0.159038	0.0009995	diprophylline	-0.28016	0.310235	ciprofibrate	-0.25338	0.196197	pyrazinamide	-0.24139	0
358	wortmannin	-0.224091	0.018	alpha-estradiol	-0.176979	0.002	PNU-0293363	-0.158777	0.001	salsolidin	-0.279715	0.0690746	6-benzylaminopurine	-0.253365	0.182676	arcaine	-0.241375	0.0730783
359	alpha-estradiol	-0.223553	0.052	piribedil	-0.176552	0.002	nimesulide	-0.158495	0.001	canavanine	-0.27952	0.196664	racecadotril	-0.252825	0.195529	tubocurarine chloride	-0.241185	0.114241
360	PF-00539745-00	-0.22327	0.02	famotidine	-0.17648	0.01	alverine	-0.158031	0.0009995	tiabendazole	-0.27948	0.345658	famotidine	-0.251605	0.204057	liothyronine	-0.240995	0.0175271
361	CP-319743	-0.222393	0.02	pyrazinamide	-0.176151	0.004	PF-00875133-00	-0.157934	0.002	famotidine	-0.278865	0.317308	noretynodrel	-0.251535	0.193838	flumetasone	-0.240875	0.0361471
362	meropenem	-0.222211	0.042	fursultiamine	-0.17513	0.01	brompheniramine	-0.157774	0.0009995	kanamycin	-0.278295	0.113195	allantoin	-0.25102	0.224448	3-hydroxy-DL-kynurenine	-0.24077	0.130552
363	carmustine	-0.221472	0.01	cytochalasin B	-0.174657	0.068	chlorambucil	-0.157644	0.001	trioxysalen	-0.278275	0.350039	caffeic acid	-0.250625	0.187266	digoxin	-0.24063	0.253594
364	famotidine	-0.221254	0.03	BCB000039	-0.17421	0.006	lorglumide	-0.157329	0.0009995	(-)-MK-801	-0.277665	0.318514	tranylcypromine	-0.25062	0.192295	ifenprodil	-0.240335	0
365	SC-58125	-0.219705	0.018	profenamine	-0.173828	0.006	dequalinium chloride	-0.157139	0.001	strophanthidin	-0.277285	0.449078	levcycloserine	-0.25006	0.185987	11-deoxy-16,16-dimethylprostaglandin E2	-0.240195	0.326586
366	fluticasone	-0.218612	0.036	ethotoin	-0.173639	0.004	pentetrazol	-0.157131	0.001	dilazep	-0.27706	0.409777	gemfibrozil	-0.24988	0.0329554	0198306-0000	-0.24015	0.464592
367	benzydamine	-0.217786	0.034	cefazolin	-0.173421	0.02	BCB000039	-0.156732	0.0009995	nialamide	-0.277025	0.395992	terbutaline	-0.249855	0.257282	pipenzolate bromide	-0.239515	0.117025
368	mefexamide	-0.216578	0.018	ticlopidine	-0.172729	0.008	skimmianine	-0.156534	0.001	gliclazide	-0.27683	0.090024	5248896	-0.24949	0.279929	C-75	-0.239445	0.467066
369	clorgiline	-0.216312	0.024	prasterone	-0.172215	0.002	mepyramine	-0.156275	0.001	oxolinic acid	-0.276785	0.330604	procaine	-0.24925	0.292864	(-)-MK-801	-0.23867	0.127137
370	apramycin	-0.216075	0.03	carmustine	-0.172047	0.002	idoxuridine	-0.156183	0.002	labetalol	-0.27678	0.333072	naproxen	-0.249205	0	S-propranolol	-0.238555	0.123518
371	ethoxyquin	-0.215793	0.062	dequalinium chloride	-0.171904	0.002	tyrphostin AG-825	-0.155549	0.003	alpha-ergocryptine	-0.276665	0.445426	rolitetracycline	-0.249185	0.132886	thioproperazine	-0.238485	0.0715992
372	digoxigenin	-0.214326	0.038	methazolamide	-0.171649	0.001998	naringin	-0.154864	0.0009995	aconitine	-0.276485	0.286686	SR-95531	-0.24914	0.0916941	apramycin	-0.238195	0.142012
373	cantharidin	-0.213921	0.016	pivampicillin	-0.17094	0.001998	pyrazinamide	-0.154651	0.002	remoxipride	-0.275995	0.330691	cefotaxime	-0.248375	0.230095	cefotaxime	-0.238155	0.141987
374	vorinostat	-0.213458	0.028	labetalol	-0.170831	0.014	apramycin	-0.154603	0.004	fipexide	-0.27578	0.354051	cicloheximide	-0.248165	0.477475	ritodrine	-0.238075	0.167883
375	LM-1685	-0.21278	0.024	(-)-MK-801	-0.169983	0.001998	6-benzylaminopurine	-0.154457	0.0009995	natamycin	-0.27563	0.132827	picotamide	-0.24786	0.235168	rimexolone	-0.237955	0.0868731
376	flecainide	-0.211722	0.024	suloctidil	-0.169859	0.008	pentolonium	-0.154402	0.001	dicycloverine	-0.275315	0.183717	S-propranolol	-0.24784	0.135305	labetalol	-0.23758	0.137797
377	pentoxyverine	-0.211283	0.038	clofilium tosylate	-0.169459	0.008	ramipril	-0.154108	0.002	santonin	-0.27436	0.187437	guanethidine	-0.24775	0.226363	josamycin	-0.237075	0.0690376
378	tobramycin	-0.210956	0.034	valinomycin	-0.168698	0.004	fludroxycortide	-0.154103	0.02	pipenzolate bromide	-0.273995	0.316291	lomefloxacin	-0.24773	0.254163	dexibuprofen	-0.23661	0.0992298
379	4,5-dianilinophthalimide	-0.210812	0.022	emetine	-0.168401	0.01	dosulepin	-0.154036	0.02	betahistine	-0.27393	0.202868	lanatoside C	-0.24765	0.559637	hydrastine hydrochloride	-0.23657	0.168473
380	levonorgestrel	-0.209812	0.022	tanespimycin	-0.167735	0.016	diphenylpyraline	-0.15353	0.0009995	theophylline	-0.273105	0.38528	colecalciferol	-0.24754	0.227095	molsidomine	-0.2364	0.23172
381	apomorphine	-0.209232	0.042	flunisolide	-0.167718	0.01	CP-319743	-0.152238	0.0009995	drofenine	-0.27268	0.196431	thiamine	-0.24729	0.279097	sulfathiazole	-0.23613	0.0824135
382	doxepin	-0.209095	0.032	mepyramine	-0.167625	0.002	terguride	-0.15219	0.006	terguride	-0.27208	0.362703	roxithromycin	-0.24726	0.178818	benzbromarone	-0.235785	0.094395
383	dizocilpine	-0.209071	0.03	acetohexamide	-0.167254	0.002	coralyne	-0.151768	0.238	pentetic acid	-0.27192	0.119177	indapamide	-0.247065	0.198164	drofenine	-0.235595	0.128333
384	carbamazepine	-0.208932	0.04	methacholine chloride	-0.167163	0.004	BAS-012416453	-0.151397	0.001	flunixin	-0.271775	0.296725	isopropamide iodide	-0.246875	0.244551	pridinol	-0.235575	0.143482
385	risperidone	-0.208154	0.028	pararosaniline	-0.166897	0.022	picrotoxinin	-0.151022	0.0009995	eucatropine	-0.271545	0.32199	ioversol	-0.24664	0.154185	tiabendazole	-0.23555	0.202834
386	benfluorex	-0.207667	0.018	carbamazepine	-0.166281	0.004	flucytosine	-0.15089	0.0009995	methapyrilene	-0.270585	0.235704	cefaclor	-0.246435	0.0736337	terguride	-0.235205	0.138468
387	primaquine	-0.207423	0.044	amodiaquine	-0.165815	0.014	blebbistatin	-0.150464	0.003	ebselen	-0.270285	0.517559	fipexide	-0.24616	0.272533	dizocilpine	-0.23469	0.144896
388	indometacin	-0.207417	0.13	niridazole	-0.165659	0.002	cefazolin	-0.1499	0.011	probenecid	-0.270265	0.390981	phenazopyridine	-0.24615	0.19741	imipenem	-0.234515	0.0986849
389	clemastine	-0.206608	0.06	trimethylcolchicinic acid	-0.16482	0.002	suloctidil	-0.149808	0.0009995	benfluorex	-0.26998	0.0281991	papaverine	-0.24501	0.263225	N-acetyl-L-leucine	-0.23441	0.140844
390	ciclacillin	-0.205903	0.026	xylometazoline	-0.164205	0.002	dilazep	-0.149469	0.002	lorglumide	-0.26994	0.335115	mesoridazine	-0.244935	0.130072	phenformin	-0.234345	0
391	scopolamine N-oxide	-0.204139	0.026	diphenylpyraline	-0.163805	0.008	geldanamycin	-0.149352	0.007	liothyronine	-0.26988	0.17821	moroxydine	-0.24481	0.251423	5162773	-0.23434	0.360221
392	procainamide	-0.204023	0.024	drofenine	-0.1627	0.006	aconitine	-0.148985	0.0009995	clebopride	-0.269315	0.250506	trioxysalen	-0.244345	0.326609	sparteine	-0.232225	0.317073
393	phthalylsulfathiazole	-0.203727	0.034	oxprenolol	-0.162442	0.01	alvespimycin	-0.14845	0.005	pimethixene	-0.26928	0.322371	cefalonium	-0.243995	0.158732	carbamazepine	-0.231535	0.0617238
394	ellipticine	-0.203579	0.054	pipemidic acid	-0.162013	0.006	trimethylcolchicinic acid	-0.148356	0.0009995	hydrastine hydrochloride	-0.269045	0.330902	clofilium tosylate	-0.24366	0.442595	guanethidine	-0.231415	0.263683
395	guanfacine	-0.203473	0.036	3-acetylcoumarin	-0.161896	0.164	PF-00562151-00	-0.14833	0.003	seneciphylline	-0.268895	0.219562	atropine	-0.24329	0.233778	tetraethylenepentamine	-0.231255	0.662211
396	methotrexate	-0.203392	0.064	tribenoside	-0.159965	0.01	drofenine	-0.14775	0.0009995	terfenadine	-0.267955	0.237033	pentetrazol	-0.24283	0.132902	tetroquinone	-0.23034	0.273543
397	levcycloserine	-0.203245	0.044	oxantel	-0.15983	0.002	ambroxol	-0.147535	0.001	5151277	-0.267315	0.535268	metolazone	-0.24257	0.0485434	doxazosin	-0.23005	0.0715325
398	pipemidic acid	-0.202797	0.024	PF-00539758-00	-0.159335	0.004	procainamide	-0.147222	0.002	denatonium benzoate	-0.267015	0.498053	flumetasone	-0.24253	0.260054	clofilium tosylate	-0.229495	0.222426
399	cinchocaine	-0.202246	0.05	furaltadone	-0.158785	0.001998	troleandomycin	-0.146948	0.003	trimethylcolchicinic acid	-0.266885	0.269779	serotonin	-0.242345	0.310892	caffeic acid	-0.22906	0.276129
400	physostigmine	-0.202085	0.028	flumetasone	-0.158669	0.004	furaltadone	-0.146812	0.102	ginkgolide A	-0.266505	0.430927	atropine methonitrate	-0.2422	0.305773	pinacidil	-0.228535	0.214738
401	guaifenesin	-0.201281	0.054	5253409	-0.157532	0.096	5182598	-0.146769	0.006	atropine	-0.265685	0.437903	eucatropine	-0.24181	0.128175	cetirizine	-0.228465	0.0960015
402	helveticoside	-0.201077	0.046	monorden	-0.157464	0.008	clofilium tosylate	-0.146747	0.008	cefamandole	-0.265215	0.456385	bacampicillin	-0.241705	0.346646	cyclizine	-0.22844	0.246091
403	esculin	-0.200756	0.054	SR-95531	-0.157041	0.006	etofenamate	-0.146321	0.005	oxantel	-0.26509	0.41822	pipemidic acid	-0.241415	0.324407	metoprolol	-0.22804	0.151473
404	pridinol	-0.200207	0.028	flunarizine	-0.156062	0.016	pipemidic acid	-0.145552	0.001	ritodrine	-0.264635	0.506536	SR-95639A	-0.241245	0.352238	benfluorex	-0.226675	0.119795
405	terguride	-0.199066	0.06	aconitine	-0.155819	0.006	xylometazoline	-0.145399	0.0009995	procainamide	-0.264425	0.381932	flecainide	-0.241205	0.117039	gemfibrozil	-0.22607	0.0914595
406	corbadrine	-0.198019	0.036	scopolamine N-oxide	-0.15545	0.002	droperidol	-0.144154	0.003	ergocalciferol	-0.263905	0.425392	imipenem	-0.240925	0.153976	fluvoxamine	-0.225975	0.0441663
407	quercetin	-0.197839	0.072	pentetrazol	-0.15525	0.006	meropenem	-0.144081	0.007	niridazole	-0.263855	0.459452	drofenine	-0.24092	0.0642918	cinchocaine	-0.225895	0.168682
408	profenamine	-0.197774	0.048	5182598	-0.155117	0.042	pivampicillin	-0.144037	0.001	picotamide	-0.26373	0.487279	proguanil	-0.240555	0.100656	xylometazoline	-0.2248	0.390387
409	hycanthone	-0.197171	0.052	etofylline	-0.154757	0.004	carbamazepine	-0.143124	0.003	carbamazepine	-0.263335	0.395683	dydrogesterone	-0.24016	0.236705	betahistine	-0.224745	0.0807462
410	clofazimine	-0.196883	0.048	cefotaxime	-0.154502	0.004	zuclopenthixol	-0.142915	0.001	dihydrostreptomycin	-0.262245	0.466529	benzbromarone	-0.24015	0.336314	spaglumic acid	-0.22431	0.367387
411	benserazide	-0.196723	0.04	rimexolone	-0.153763	0.01	ethotoin	-0.142251	0.004	apramycin	-0.2619	0.382527	benzydamine	-0.23956	0.10298	troleandomycin	-0.223715	0.330609
412	5194442	-0.196672	0.04	butyl hydroxybenzoate	-0.153603	0.016	dizocilpine	-0.141733	0.002	bacitracin	-0.26138	0.479094	denatonium benzoate	-0.239425	0.417336	ofloxacin	-0.22366	0.361082
413	5286656	-0.19605	0.022	alpha-ergocryptine	-0.153555	0.042	alpha-estradiol	-0.141656	0.026	naloxone	-0.260925	0.48101	doxazosin	-0.239165	0.137238	benzylpenicillin	-0.22364	0.140623
414	vincamine	-0.196028	0.042	tomatidine	-0.153315	0.016	propylthiouracil	-0.141438	0.003	amoxicillin	-0.260905	0.500175	mepyramine	-0.238775	0.351952	butyl hydroxybenzoate	-0.22351	0.417837
415	5253409	-0.195738	0.202	terguride	-0.153101	0.022	benzamil	-0.141161	0.008	levcycloserine	-0.26073	0.493054	josamycin	-0.238535	0.244301	colecalciferol	-0.223155	0.317866
416	mepyramine	-0.193864	0.03	roxithromycin	-0.153057	0.014	salsolidin	-0.140911	0.0009995	oxprenolol	-0.260325	0.451686	cantharidin	-0.23851	0.864902	hexamethonium bromide	-0.22257	0.287953
417	Prestwick-860	-0.193577	0.03	fipexide	-0.151838	0.006	oxytetracycline	-0.140787	0.0009995	procaine	-0.259745	0.497799	hydrastinine	-0.238465	0.214151	estropipate	-0.222105	0.24224
418	Trolox C	-0.193263	0.02	solanine	-0.151581	0.018	amylocaine	-0.139758	0.007	helveticoside	-0.25959	0.911106	levamisole	-0.23845	0.339599	flecainide	-0.22163	0.188209
419	artemisinin	-0.19304	0.036	nicardipine	-0.150322	0.316	physostigmine	-0.139515	0.004	papaverine	-0.25953	0.476547	piracetam	-0.238345	0.300163	delsoline	-0.2214	0.169604
420	GW-8510	-0.192417	0.038	pridinol	-0.150093	0.004	torasemide	-0.139487	0.014	rofecoxib	-0.25918	0.504767	sulfanilamide	-0.2381	0.446916	SR-95531	-0.220905	0.0993358
421	sulfinpyrazone	-0.191935	0.02	benzbromarone	-0.149469	0.008	lynestrenol	-0.139064	0.015	etofylline	-0.25909	0.45385	eldeline	-0.237915	0.319521	bacampicillin	-0.220825	0.434907
422	trimetazidine	-0.191327	0.024	skimmianine	-0.14918	0.01	scopolamine N-oxide	-0.139019	0.001	trimethoprim	-0.25886	0.508556	ethambutol	-0.23786	0.36919	physostigmine	-0.220495	0.282868
423	tetrahydroalstonine	-0.19077	0.03	fluticasone	-0.149151	0.02	staurosporine	-0.13901	0.002	droperidol	-0.25884	0.209516	triflusal	-0.23778	0.381902	isocarboxazid	-0.22045	0.29726
424	isradipine	-0.190034	0.26	vidarabine	-0.14913	0.034	acetylsalicylic acid	-0.138265	0.001	phenazopyridine	-0.2587	0.422437	digitoxigenin	-0.237605	0.538827	Prestwick-1100	-0.21963	0.459569
425	0316684-0000	-0.189693	0.028	lidoflazine	-0.148864	0.046	acetohexamide	-0.138091	0.003	cyproterone	-0.258695	0.458435	ofloxacin	-0.237055	0.354915	10-methoxyharmalan	-0.21804	0.159024
426	isocarboxazid	-0.189515	0.028	oxolinic acid	-0.148796	0.008	methacholine chloride	-0.138044	0.001	N-acetyl-L-aspartic acid	-0.258435	0.419791	pridinol	-0.23705	0.32904	aceclofenac	-0.21793	0.343694
427	Chicago Sky Blue 6B	-0.188486	0.026	ciprofibrate	-0.147942	0.008	labetalol	-0.137993	0.002	azaperone	-0.25842	0.501517	Chicago Sky Blue 6B	-0.236725	0.361644	oxymetazoline	-0.217555	0.493208
428	hesperidin	-0.186877	0.042	aceclofenac	-0.147598	0.004	flumetasone	-0.137573	0.014	oxytetracycline	-0.257845	0.507137	BCB000038	-0.23632	0.441973	metolazone	-0.21731	0.117245
429	diclofenac	-0.18658	0.048	amprolium	-0.147536	0.01	clemastine	-0.137197	0.024	6-benzylaminopurine	-0.25696	0.449419	aceclofenac	-0.236125	0.31108	progesterone	-0.217015	0.532087
430	betahistine	-0.18551	0.036	cyclobenzaprine	-0.14722	0.308	CP-944629	-0.136642	0.0009995	11-deoxy-16,16-dimethylprostaglandin E2	-0.25559	0.724448	remoxipride	-0.235955	0.243295	zalcitabine	-0.216905	0.214158
431	novobiocin	-0.185074	0.054	physostigmine	-0.145993	0.012	imipramine	-0.136276	0.002	piperacillin	-0.255195	0.435389	skimmianine	-0.235615	0.351247	amylocaine	-0.21684	0.36183
432	mephentermine	-0.184835	0.06	dimethadione	-0.145695	0.006	11-deoxy-16,16-dimethylprostaglandin E2	-0.135672	0.003	estradiol	-0.25309	0.351753	sulfinpyrazone	-0.235	0.360737	meclofenamic acid	-0.216675	0.50973
433	cefazolin	-0.184496	0.154	daunorubicin	-0.145331	0.012	benzbromarone	-0.134794	0.005	flucloxacillin	-0.252995	0.45799	tetraethylenepentamine	-0.234325	0.798541	remoxipride	-0.216605	0.265355
434	betulin	-0.184136	0.034	PNU-0293363	-0.144786	0.004	Prestwick-665	-0.134428	0.004	flumetasone	-0.25297	0.57375	dihydroergotamine	-0.233825	0.298064	natamycin	-0.21622	0.276734
435	dexibuprofen	-0.183903	0.04	isoxsuprine	-0.144572	0.144	ticlopidine	-0.133942	0.008	staurosporine	-0.25285	0.913165	aminoglutethimide	-0.232785	0.425897	oxolinic acid	-0.21501	0.395247
436	dihydrostreptomycin	-0.182636	0.038	spectinomycin	-0.144234	0.012	mycophenolic acid	-0.132401	0.011	ethionamide	-0.252755	0.535932	celecoxib	-0.2324	0.343244	fenoprofen	-0.214705	0.421663
437	MG-262	-0.182554	0.066	lorglumide	-0.14423	0.01	phenelzine	-0.132118	0.002	pyrazinamide	-0.25201	0.237184	clebopride	-0.23225	0.0888404	zoxazolamine	-0.21449	0.247783
438	canrenoic acid	-0.182285	0.062	tobramycin	-0.142967	0.008	sulfinpyrazone	-0.132048	0.003	tranylcypromine	-0.25077	0.396333	cobalt chloride	-0.23214	0.948526	hesperidin	-0.214385	0.412796
439	cyproterone	-0.182205	0.05	risperidone	-0.142574	0.008	0198306-0000	-0.131824	0.004	indapamide	-0.25058	0.558741	oxantel	-0.232055	0.385599	terbutaline	-0.214335	0.519769
440	cortisone	-0.181799	0.044	CP-944629	-0.142411	0.012	palmatine	-0.131798	0.003	clofazimine	-0.250375	0.655877	cinoxacin	-0.23188	0.054694	clebopride	-0.214125	0.108522
441	crotamiton	-0.181509	0.056	meclofenamic acid	-0.142332	0.026	sulfamethoxypyridazine	-0.13134	0.007	lanatoside C	-0.24984	0.924062	ranitidine	-0.231565	0.405788	methocarbamol	-0.21374	0.18046
442	bromocriptine	-0.181334	0.044	levamisole	-0.142036	0.012	clofazimine	-0.130788	0.013	dihydroergotamine	-0.24972	0.529669	betahistine	-0.23107	0.089943	clidinium bromide	-0.213575	0.223136
443	pivampicillin	-0.181233	0.06	furazolidone	-0.141966	0.02	mevalolactone	-0.130787	0.005	metampicillin	-0.249255	0.603771	mebeverine	-0.230935	0.298989	cefuroxime	-0.21343	0.435142
444	betulinic acid	-0.180044	0.054	oxybutynin	-0.140473	0.036	cisapride	-0.130525	0.012	physostigmine	-0.24881	0.532318	trazodone	-0.230815	0.285782	rolitetracycline	-0.21279	0.260645
445	dicoumarol	-0.179432	0.018	suramin sodium	-0.139709	0.004	digitoxigenin	-0.130332	0.008	dexibuprofen	-0.24876	0.565175	trapidil	-0.230765	0.450183	proxymetacaine	-0.212725	0.409237
446	ganciclovir	-0.179361	0.038	11-deoxy-16,16-dimethylprostaglandin E2	-0.139502	0.016	fursultiamine	-0.130249	0.004	Chicago Sky Blue 6B	-0.248615	0.557869	digoxin	-0.229105	0.788812	cyclopentolate	-0.21267	0.334111
447	diphenylpyraline	-0.178584	0.044	atropine	-0.139487	0.016	canavanine	-0.130147	0.007	quipazine	-0.24795	0.593197	piroxicam	-0.22839	0.458115	proglumide	-0.21238	0.364995
448	lanatoside C	-0.178192	0.082	apramycin	-0.139389	0.022	ciprofibrate	-0.129952	0.005	baclofen	-0.24767	0.527749	nabumetone	-0.228285	0.508249	probenecid	-0.212275	0.543931
449	ticlopidine	-0.177938	0.066	sulfinpyrazone	-0.139152	0.008	valinomycin	-0.129869	0.004	fluvastatin	-0.247585	0.63913	prilocaine	-0.2282	0.395673	isopropamide iodide	-0.21065	0.389442
450	pentetrazol	-0.177428	0.062	ginkgolide A	-0.138389	0.024	lanatoside C	-0.1294	0.009	epitiostanol	-0.246065	0.527577	oxolinic acid	-0.22786	0.158792	midodrine	-0.20973	0.175703
451	metoclopramide	-0.1758	0.054	levcycloserine	-0.138181	0.014	emetine	-0.129238	0.013	ornidazole	-0.24596	0.645704	dexibuprofen	-0.227735	0.257989	mepenzolate bromide	-0.20965	0.505983
452	5162773	-0.175794	0.05	benzamil	-0.137986	0.024	tomatidine	-0.129221	0.008	hecogenin	-0.24589	0.555641	7-aminocephalosporanic acid	-0.22763	0.44336	spiradoline	-0.20955	0.498601
453	monobenzone	-0.175729	0.094	mevalolactone	-0.137635	0.004	tanespimycin	-0.128959	0.013	procarbazine	-0.24585	0.374858	sulfafurazole	-0.22726	0.476581	lomefloxacin	-0.20901	0.477606
454	aceclofenac	-0.174298	0.058	aminocaproic acid	-0.137079	0.016	prasterone	-0.128868	0.004	rolipram	-0.245585	0.653128	hesperidin	-0.227135	0.39841	guanfacine	-0.20895	0.19189
455	doxorubicin	-0.174144	0.088	CP-319743	-0.136047	0.01	oxolinic acid	-0.12765	0.003	dipivefrine	-0.24475	0.575737	levodopa	-0.22695	0.424912	amprolium	-0.20858	0.469251
456	fipexide	-0.17407	0.042	hesperidin	-0.135674	0.02	imipenem	-0.127594	0.008	flumequine	-0.244515	0.649918	ursodeoxycholic acid	-0.22581	0.561608	quipazine	-0.207905	0.573995
457	domperidone	-0.173758	0.076	oxaprozin	-0.13509	0.016	budesonide	-0.126857	0.006	monastrol	-0.24432	0.538487	salsolidin	-0.225435	0.209279	edrophonium chloride	-0.20713	0.600378
458	clebopride	-0.172867	0.046	disulfiram	-0.133762	0.036	fluvoxamine	-0.126774	0.005	biotin	-0.24346	0.516147	Prestwick-665	-0.22511	0.274829	moroxydine	-0.20688	0.556144
459	allantoin	-0.172298	0.064	propylthiouracil	-0.133568	0.034	nomegestrol	-0.125616	0.148	fenspiride	-0.24328	0.716432	daunorubicin	-0.224535	0.864963	cefazolin	-0.20654	0.549422
460	lidoflazine	-0.172186	0.098	zuclopenthixol	-0.133409	0.016	digoxin	-0.125322	0.008	acetylsalicylic acid	-0.24263	0.617325	kanamycin	-0.223765	0.294292	Prestwick-664	-0.20625	0.508789
461	methylergometrine	-0.17205	0.064	trihexyphenidyl	-0.133371	0.03	(-)-MK-801	-0.124807	0.007	ozagrel	-0.241755	0.671457	azaperone	-0.22325	0.469517	oxolamine	-0.205585	0.563866
462	metitepine	-0.171448	0.09	betahistine	-0.133329	0.014	cyclic adenosine monophosphate	-0.124451	0.239	clorgiline	-0.24172	0.678223	phenindione	-0.22301	0.508111	bacitracin	-0.20547	0.385682
463	xylometazoline	-0.170535	0.06	flucytosine	-0.133111	0.01	16-phenyltetranorprostaglandin E2	-0.124392	0.007	5162773	-0.241635	0.72222	etidronic acid	-0.222975	0.397868	methapyrilene	-0.205155	0.593246
464	ethotoin	-0.170405	0.07	tyrphostin AG-825	-0.132504	0.022	papaverine	-0.12418	0.013	mepyramine	-0.241565	0.600434	nialamide	-0.222965	0.487417	hydrocortisone	-0.20406	0.499713
465	glimepiride	-0.169942	0.038	cicloheximide	-0.13235	0.04	prazosin	-0.12356	0.334	pinacidil	-0.24156	0.566276	biotin	-0.22267	0.490377	benfotiamine	-0.204045	0.609259
466	cinnarizine	-0.169375	0.128	tubocurarine chloride	-0.131961	0.014	furazolidone	-0.123179	0.005	memantine	-0.24118	0.486979	nitrofurantoin	-0.22258	0.589148	lithocholic acid	-0.20403	0.536983
467	colecalciferol	-0.169312	0.06	CP-320650-01	-0.13147	0.038	nomifensine	-0.123081	0.262	digoxigenin	-0.24109	0.892212	methocarbamol	-0.222485	0.468233	sulfafurazole	-0.20368	0.441694
468	labetalol	-0.168981	0.09	dexibuprofen	-0.130771	0.026	vinpocetine	-0.122778	0.008	Prestwick-664	-0.24099	0.631392	vinpocetine	-0.22223	0.456716	benserazide	-0.20336	0.532294
469	N-acetyl-L-aspartic acid	-0.167517	0.086	droperidol	-0.130507	0.038	PF-00539758-00	-0.122767	0.011	antazoline	-0.24093	0.638744	0198306-0000	-0.222015	0.83977	ampicillin	-0.20315	0.556257
470	0198306-0000	-0.166929	0.058	imipenem	-0.130361	0.018	atropine	-0.122721	0.006	phenformin	-0.24091	0.665414	glipizide	-0.22182	0.538888	prilocaine	-0.202305	0.557585
471	rofecoxib	-0.16688	0.07	ofloxacin	-0.130338	0.026	etamivan	-0.122582	0.018	esculin	-0.2403	0.360072	sotalol	-0.22178	0.315544	Prestwick-981	-0.202275	0.469159
472	butyl hydroxybenzoate	-0.166741	0.058	moroxydine	-0.12978	0.022	mepacrine	-0.122355	0.01	etamivan	-0.239575	0.69109	isocarboxazid	-0.22033	0.526931	debrisoquine	-0.201375	0.290491
473	methanthelinium bromide	-0.165978	0.062	mebhydrolin	-0.129604	0.232	betahistine	-0.122308	0.005	benserazide	-0.239385	0.639926	mimosine	-0.21999	0.578504	metamizole sodium	-0.201305	0.605153
474	troleandomycin	-0.165962	0.098	fluvoxamine	-0.129428	0.02	SR-95531	-0.122016	0.005	5248896	-0.238735	0.738387	proglumide	-0.21974	0.534321	celecoxib	-0.201005	0.493432
475	cisapride	-0.164732	0.028	oxytetracycline	-0.129175	0.016	nitrofurantoin	-0.121515	0.011	prilocaine	-0.23837	0.594723	staurosporine	-0.21965	0.887923	betulin	-0.20088	0.736488
476	spiradoline	-0.163884	0.064	bromocriptine	-0.128845	0.026	flunarizine	-0.121122	0.005	progesterone	-0.23828	0.678342	proxymetacaine	-0.219445	0.384174	denatonium benzoate	-0.20067	0.632955
477	lynestrenol	-0.163686	0.074	ranitidine	-0.128258	0.052	tribenoside	-0.120722	0.008	tiaprofenic acid	-0.23817	0.679896	CP-320650-01	-0.21924	0.706707	tinidazole	-0.20055	0.564587
478	droperidol	-0.162971	0.07	procaine	-0.128003	0.022	5253409	-0.120669	0.107	tobramycin	-0.23808	0.663806	chloropyrazine	-0.219155	0.615425	ondansetron	-0.20003	0.601328
479	PNU-0251126	-0.162011	0.12	picrotoxinin	-0.127904	0.018	flunisolide	-0.120606	0.017	estrone	-0.23761	0.702148	Prestwick-1100	-0.219015	0.651541	R-atenolol	-0.199915	0.367649
480	naringin	-0.161756	0.068	torasemide	-0.127889	0.044	pridinol	-0.119747	0.011	methoxamine	-0.23714	0.424813	dihydrostreptomycin	-0.218705	0.543721	salsolidin	-0.199615	0.254274
481	tamoxifen	-0.160854	0.102	0198306-0000	-0.127719	0.008	helveticoside	-0.119547	0.013	3-acetylcoumarin	-0.236685	0.588218	lisinopril	-0.218695	0.61367	Prestwick-1085	-0.19923	0.670677
482	rilmenidine	-0.160837	0.092	prazosin	-0.12721	0.338	proxyphylline	-0.118873	0.002	molindone	-0.23661	0.657313	5162773	-0.218375	0.735731	guaifenesin	-0.198695	0.532501
483	dienestrol	-0.160789	0.14	clemastine	-0.126822	0.06	mebhydrolin	-0.118724	0.223	metolazone	-0.23578	0.489032	spaglumic acid	-0.218295	0.622593	ceftazidime	-0.19838	0.373575
484	(-)-MK-801	-0.160285	0.088	16-phenyltetranorprostaglandin E2	-0.126361	0.012	pararosaniline	-0.118346	0.034	altizide	-0.235655	0.49255	hydralazine	-0.21718	0.239011	proguanil	-0.197985	0.378136
485	dihydroergotamine	-0.159399	0.078	metitepine	-0.125476	0.046	risperidone	-0.117778	0.003	testosterone	-0.235555	0.571908	tinidazole	-0.216975	0.693875	piracetam	-0.19736	0.339561
486	ranitidine	-0.159264	0.112	benfluorex	-0.125289	0.044	fluticasone	-0.11772	0.013	CP-944629	-0.234815	0.687773	amprolium	-0.21629	0.401773	oxamniquine	-0.19683	0.686767
487	15(S)-15-methylprostaglandin E2	-0.159001	0.074	biotin	-0.123985	0.024	sulfathiazole	-0.117378	0.008	mesoridazine	-0.23444	0.66847	amylocaine	-0.21593	0.644696	bisoprolol	-0.196755	0.671494
488	AG-028671	-0.158876	0.082	guanfacine	-0.123391	0.032	isoxsuprine	-0.117336	0.115	alfuzosin	-0.23431	0.693935	cinnarizine	-0.21575	0.665541	nifenazone	-0.196545	0.564281
489	dilazep	-0.15787	0.1	pirinixic acid	-0.122796	0.01	meclofenamic acid	-0.11664	0.023	daunorubicin	-0.23416	0.890786	terguride	-0.21541	0.688978	tremorine	-0.19551	0.527742
490	methacholine chloride	-0.157817	0.052	H-89	-0.122786	0.024	spectinomycin	-0.116272	0.009	ofloxacin	-0.233525	0.654808	cinchocaine	-0.214965	0.502762	ioxaglic acid	-0.195225	0.762464
491	camptothecin	-0.156473	0.112	domperidone	-0.122695	0.034	tobramycin	-0.114962	0.01	pronetalol	-0.2335	0.74871	naftidrofuryl	-0.214825	0.624459	6-azathymine	-0.19344	0.84721
492	0175029-0000	-0.155352	0.108	imipramine	-0.12258	0.04	indometacin	-0.114338	0.055	zuclopenthixol	-0.232335	0.690461	N-acetyl-L-leucine	-0.214545	0.355167	sotalol	-0.19294	0.625612
493	Prestwick-674	-0.155061	0.32	6-benzylaminopurine	-0.122201	0.03	tubocurarine chloride	-0.113925	0.004	cefazolin	-0.230325	0.784572	canrenoic acid	-0.213485	0.275706	dorzolamide	-0.190275	0.871388
494	cicloheximide	-0.154553	0.162	5286656	-0.122057	0.024	triflusal	-0.113203	0.003	guanfacine	-0.2303	0.794154	cetirizine	-0.21324	0.28799	2,6-dimethylpiperidine	-0.187635	0.803122
495	cobalt chloride	-0.154219	0.076	orlistat	-0.122035	0.018	dexibuprofen	-0.113121	0.005	propylthiouracil	-0.23021	0.763577	2,6-dimethylpiperidine	-0.213035	0.654563	mimosine	-0.187105	0.857357
496	niridazole	-0.153878	0.072	dicoumarol	-0.121977	0.022	dicoumarol	-0.112201	0.006	nifenazone	-0.23014	0.803247	cyclizine	-0.212775	0.587607	mefexamide	-0.186775	0.844606
497	levamisole	-0.153019	0.082	0316684-0000	-0.120845	0.014	ofloxacin	-0.112166	0.01	bromocriptine	-0.22952	0.685026	pindolol	-0.21237	0.512002	ethambutol	-0.18621	0.848545
498	atropine	-0.152448	0.088	cinoxacin	-0.120461	0.042	sparteine	-0.112089	0.03	hemicholinium	-0.229455	0.787239	phenformin	-0.212295	0.488373	N6-methyladenosine	-0.184925	0.74821
499	PF-00875133-00	-0.152306	0.106	papaverine	-0.120321	0.034	phenformin	-0.111626	0.007	novobiocin	-0.22943	0.694107	paroxetine	-0.21221	0.79963	hesperetin	-0.184895	0.542067
500	sulfabenzamide	-0.150962	0.066	benzydamine	-0.119856	0.048	testosterone	-0.111422	0.011	nizatidine	-0.22786	0.814263	betulin	-0.212135	0.589948	bambuterol	-0.18489	0.854631
501	SR-95639A	-0.150175	0.086	lanatoside C	-0.119678	0.05	moroxydine	-0.111341	0.004	cinnarizine	-0.227825	0.718096	flavoxate	-0.21144	0.767336	piroxicam	-0.18466	0.892117
502	palmatine	-0.150166	0.086	ramipril	-0.118664	0.042	aceclofenac	-0.111289	0.008	rifampicin	-0.227335	0.706916	alprenolol	-0.21134	0.309823	sulfaguanidine	-0.181925	0.647884
503	nisoxetine	-0.150129	0.078	flecainide	-0.11858	0.02	flurbiprofen	-0.111081	0.289	alpha-yohimbine	-0.2273	0.771673	progesterone	-0.211275	0.786632	pirlindole	-0.180085	0.957197
504	imipenem	-0.150093	0.086	triflusal	-0.118555	0.024	N-acetyl-L-leucine	-0.110901	0.006	naftopidil	-0.22554	0.780457	lithocholic acid	-0.21087	0.631615	meticrane	-0.1782	0.84582
505	repaglinide	-0.149551	0.104	acetylsalicylic acid	-0.118434	0.034	nifenazone	-0.110791	0.052	chloramphenicol	-0.224995	0.760803	apramycin	-0.20982	0.676336	canrenoic acid	-0.178065	0.326471
506	ethisterone	-0.149495	0.102	naproxen	-0.118162	0.034	pirinixic acid	-0.110483	0.012	mefexamide	-0.224115	0.713362	propranolol	-0.208665	0.728203	glipizide	-0.176735	0.954835
507	oxytetracycline	-0.14947	0.064	canavanine	-0.118107	0.042	cinchocaine	-0.110181	0.011	mexiletine	-0.22403	0.722149	ampicillin	-0.20849	0.605911	fenbufen	-0.17659	0.789359
508	6-azathymine	-0.149308	0.076	benserazide	-0.1166	0.032	tranylcypromine	-0.109494	0.033	pirenperone	-0.22399	0.746317	hydrocortisone	-0.208235	0.699169	fulvestrant	-0.17494	0.761996
509	ethaverine	-0.14906	0.11	PF-00562151-00	-0.116379	0.052	liothyronine	-0.108141	0.011	colchicine	-0.223845	0.703772	ceftazidime	-0.207875	0.390289	monocrotaline	-0.172525	0.944535
510	bisoprolol	-0.148648	0.102	methapyrilene	-0.116151	0.03	metoprolol	-0.107919	0.008	fosfosal	-0.223635	0.725146	benfotiamine	-0.207785	0.756613	sulpiride	-0.171625	0.952512
511	hymecromone	-0.147977	0.07	palmatine	-0.115952	0.032	orlistat	-0.107351	0.019	cinchocaine	-0.22326	0.512151	benserazide	-0.207275	0.727999	isoxicam	-0.16808	0.985091
512	megestrol	-0.147531	0.102	testosterone	-0.115544	0.036	cetirizine	-0.106903	0.008	16-phenyltetranorprostaglandin E2	-0.22258	0.937544	sulpiride	-0.207015	0.666007	calycanthine	-0.160035	0.995007
513	nomegestrol	-0.146993	0.126	Trolox C	-0.115183	0.022	monorden	-0.106277	0.04	diclofenamide	-0.22245	0.746452	fenoprofen	-0.206805	0.647254	estradiol	0	1
514	zuclopenthixol	-0.146707	0.098	amrinone	-0.115103	0.04	gabapentin	-0.106015	0.271	amylocaine	-0.22191	0.775636	6-azathymine	-0.20639	0.839165	alpha-estradiol	0	1
515	orlistat	-0.146632	0.076	sulfafurazole	-0.115101	0.064	remoxipride	-0.105698	0.019	moroxydine	-0.219595	0.799986	pirlindole	-0.2062	0.683315	dexamethasone	0	1
516	fenbufen	-0.146057	0.084	serotonin	-0.115095	0.02	butyl hydroxybenzoate	-0.105694	0.025	tiratricol	-0.218975	0.792262	hemicholinium	-0.205915	0.782765	chlorpropamide	0	1
517	16-phenyltetranorprostaglandin E2	-0.145571	0.072	vinpocetine	-0.114696	0.038	guanfacine	-0.105612	0.019	STOCK1N-28457	-0.218235	0.954936	guanfacine	-0.20545	0.769513	tamoxifen	0	1
518	amylocaine	-0.145352	0.106	seneciphylline	-0.114662	0.024	S-propranolol	-0.105193	0.011	eldeline	-0.21816	0.873123	salsolinol	-0.204375	0.316096	sulindac	0	1
519	canavanine	-0.145322	0.118	liothyronine	-0.11445	0.028	suramin sodium	-0.104493	0.008	co-dergocrine mesilate	-0.21779	0.907964	helveticoside	-0.204285	0.903941	LM-1685	0	1
520	5255229	-0.145179	0.084	proxyphylline	-0.11412	0.026	metitepine	-0.104291	0.032	mianserin	-0.217705	0.88665	mepenzolate bromide	-0.20419	0.706416	tanespimycin	0	1
521	imipramine	-0.14377	0.102	cantharidin	-0.113676	0.066	fenoprofen	-0.104181	0.013	acetazolamide	-0.21682	0.765383	harmalol	-0.203985	0.854123	TTNPB	0	1
522	etynodiol	-0.142938	0.114	sulfasalazine	-0.113491	0.278	domperidone	-0.104037	0.025	dehydrocholic acid	-0.21673	0.871137	fluvastatin	-0.203845	0.823972	LY-294002	0	1
523	corticosterone	-0.141728	0.088	arcaine	-0.112945	0.028	cefotaxime	-0.103692	0.021	quercetin	-0.21626	0.610912	alpha-yohimbine	-0.20203	0.85018	ciclosporin	0	1
524	7-aminocephalosporanic acid	-0.141297	0.088	caffeic acid	-0.111843	0.03	amrinone	-0.102264	0.026	carbachol	-0.21578	0.742314	iohexol	-0.201345	0.819069	indometacin	0	1
525	flunixin	-0.140314	0.09	indometacin	-0.111503	0.11	hydroxyzine	-0.101389	0.128	2,6-dimethylpiperidine	-0.21515	0.786734	aminophenazone	-0.20114	0.664682	clofibrate	0	1
526	securinine	-0.13976	0.156	metolazone	-0.110966	0.048	digoxigenin	-0.101134	0.028	betulin	-0.214325	0.763705	bambuterol	-0.20029	0.651387	thalidomide	0	1
527	5213008	-0.139729	0.092	phenformin	-0.110624	0.044	benserazide	-0.100964	0.013	tolfenamic acid	-0.21244	0.826245	asiaticoside	-0.20014	0.832374	genistein	0	1
528	tiabendazole	-0.139446	0.118	naringenin	-0.110548	0.048	estradiol	-0.100437	0.083	tinidazole	-0.209915	0.934981	tetracycline	-0.200025	0.792029	fludrocortisone	0	1
529	5211181	-0.138542	0.076	helveticoside	-0.109674	0.054	naftidrofuryl	-0.0996182	0.011	imipenem	-0.207515	0.810908	sulfadimidine	-0.19974	0.819642	quercetin	0	1
530	proxyphylline	-0.138517	0.096	flavoxate	-0.109301	0.092	oxybutynin	-0.0994153	0.042	velnacrine	-0.206625	0.911531	edrophonium chloride	-0.19872	0.849343	mercaptopurine	0	1
531	aminoglutethimide	-0.138507	0.078	mycophenolic acid	-0.109036	0.072	vanoxerine	-0.099109	0.06	metrifonate	-0.206565	0.922838	lymecycline	-0.19702	0.848287	felodipine	0	1
532	karakoline	-0.137758	0.104	MG-132	-0.108669	0.076	dimethadione	-0.0990021	0.009	isoniazid	-0.206285	0.893244	levopropoxyphene	-0.196805	0.861491	sodium phenylbutyrate	0	1
533	pinacidil	-0.137584	0.09	mefexamide	-0.108643	0.046	metolazone	-0.0985772	0.022	sparteine	-0.202155	0.912302	indometacin	-0.19672	0.853426	imatinib	0	1
534	solanine	-0.136732	0.108	sparteine	-0.10864	0.068	progesterone	-0.097569	0.042	karakoline	-0.20132	0.935205	carbachol	-0.195445	0.876478	pirinixic acid	0	1
535	ofloxacin	-0.136354	0.096	budesonide	-0.108024	0.062	fluoxetine	-0.097527	0.035	alprenolol	-0.201125	0.914009	benzylpenicillin	-0.195065	0.77068	rosiglitazone	0	1
536	triflusal	-0.135451	0.088	Prestwick-665	-0.107773	0.058	dicloxacillin	-0.0974832	0.019	N6-methyladenosine	-0.19902	0.96592	sulfamethoxypyridazine	-0.19481	0.723259	cobalt chloride	0	1
537	sulindac	-0.13472	0.192	clofazimine	-0.106381	0.066	benzylpenicillin	-0.096936	0.021	midodrine	-0.196015	0.953517	mefexamide	-0.19409	0.926386	wortmannin	0	1
538	BCB000039	-0.134575	0.084	amylocaine	-0.106305	0.058	procaine	-0.0964681	0.03	sulfabenzamide	-0.193055	0.825584	metrifonate	-0.19407	0.900036	clozapine	0	1
539	cinchonidine	-0.134559	0.104	cetirizine	-0.106257	0.018	AG-028671	-0.0960855	0.028	piracetam	-0.190655	0.955847	epiandrosterone	-0.193965	0.881184	haloperidol	0	1
540	sulfafurazole	-0.134533	0.118	allantoin	-0.105664	0.062	biotin	-0.0952799	0.025	selegiline	-0.185345	0.820768	epitiostanol	-0.193675	0.86929	trifluoperazine	0	1
541	furazolidone	-0.133629	0.098	miconazole	-0.105525	0.06	miconazole	-0.094787	0.049	LY-294002	-0.1832	0.98462	fulvestrant	-0.19358	0.946918	W-13	0	1
542	piroxicam	-0.133036	0.114	debrisoquine	-0.104829	0.022	trazodone	-0.0946921	0.048	glycopyrronium bromide	-0.18218	0.989569	oxybuprocaine	-0.193475	0.909236	prochlorperazine	0	1
543	propylthiouracil	-0.132098	0.118	guaifenesin	-0.104002	0.056	serotonin	-0.094165	0.027	calycanthine	-0.1821	0.97757	practolol	-0.192685	0.831006	butein	0	1
544	alcuronium chloride	-0.131782	0.158	S-propranolol	-0.103892	0.058	hydrastine hydrochloride	-0.0940099	0.037	roxithromycin	-0.181845	0.994928	flumequine	-0.191885	0.85991	geldanamycin	0	1
545	trimethylcolchicinic acid	-0.131476	0.108	terbutaline	-0.102879	0.066	tiratricol	-0.0936549	0.029	sulfapyridine	-0.168505	0.994468	dehydrocholic acid	-0.19166	0.898401	paclitaxel	0	1
546	methazolamide	-0.131161	0.104	phenanthridinone	-0.102826	0.028	betulin	-0.0921671	0.045	norfloxacin	-0.16655	0.996404	hecogenin	-0.19158	0.880754	docosahexaenoic acid ethyl ester	0	1
547	carbachol	-0.130768	0.106	staurosporine	-0.102534	0.054	sulfafurazole	-0.0917171	0.031	alpha-estradiol	0	1	midodrine	-0.189285	0.764524	rottlerin	0	1
548	scoulerine	-0.130351	0.19	doxycycline	-0.102531	0.044	mesoridazine	-0.0908986	0.02	tamoxifen	0	1	fenbufen	-0.189255	0.666754	prazosin	0	1
549	iopanoic acid	-0.130194	0.132	rolitetracycline	-0.10237	0.044	levcycloserine	-0.0908168	0.032	sulindac	0	1	fluorocurarine	-0.18544	0.968289	Y-27632	0	1
550	furaltadone	-0.130163	0.102	PF-00539745-00	-0.102192	0.048	alpha-ergocryptine	-0.0894794	0.072	sulfasalazine	0	1	sulfaguanidine	-0.184885	0.821321	5255229	0	1
551	phenformin	-0.130062	0.102	remoxipride	-0.101439	0.056	seneciphylline	-0.0893043	0.025	celecoxib	0	1	todralazine	-0.18347	0.95147	5253409	0	1
552	procaine	-0.129871	0.102	digitoxigenin	-0.101018	0.084	terbutaline	-0.0882068	0.039	ciclosporin	0	1	monocrotaline	-0.18014	0.933933	5230742	0	1
553	ioversol	-0.129416	0.104	metoprolol	-0.100623	0.036	hesperidin	-0.0880835	0.035	indometacin	0	1	lumicolchicine	-0.17956	0.943912	oxaprozin	0	1
554	phenazone	-0.128777	0.09	Chicago Sky Blue 6B	-0.100125	0.042	gemfibrozil	-0.087582	0.034	clofibrate	0	1	pronetalol	-0.17905	0.978338	quinostatin	0	1
555	emetine	-0.127716	0.174	gabapentin	-0.100073	0.242	Prestwick-1085	-0.0872236	0.039	thalidomide	0	1	captopril	-0.17843	0.982084	ikarugamycin	0	1
556	Prestwick-1082	-0.127606	0.17	estradiol	-0.100012	0.142	Trolox C	-0.0869477	0.032	genistein	0	1	meticrane	-0.17722	0.950861	5182598	0	1
557	trifluridine	-0.127513	0.192	mesoridazine	-0.0999846	0.03	canrenoic acid	-0.0866482	0.045	fludrocortisone	0	1	isoxicam	-0.176675	0.974763	pyrvinium	0	1
558	betonicine	-0.12723	0.106	nifenazone	-0.0999817	0.134	5286656	-0.0865043	0.029	fulvestrant	0	1	karakoline	-0.16807	0.986032	depudecin	0	1
559	hecogenin	-0.126796	0.09	canrenoic acid	-0.0993742	0.058	rolitetracycline	-0.0863114	0.03	NU-1025	0	1	estradiol	0	1	celastrol	0	1
560	tubocurarine chloride	-0.125545	0.086	Prestwick-1083	-0.0991618	0.042	H-89	-0.0859036	0.031	arachidonyltrifluoromethane	0	1	alpha-estradiol	0	1	pararosaniline	0	1
561	vanoxerine	-0.125409	0.182	clebopride	-0.0990101	0.058	BCB000038	-0.0857344	0.033	mercaptopurine	0	1	dexamethasone	0	1	5213008	0	1
562	hydroxyzine	-0.125396	0.098	cisapride	-0.0989525	0.052	proxymetacaine	-0.0855829	0.047	nifedipine	0	1	chlorpropamide	0	1	clotrimazole	0	1
563	methoxamine	-0.125013	0.114	gemfibrozil	-0.0984423	0.06	0225151-0000	-0.0855763	0.041	nitrendipine	0	1	tamoxifen	0	1	5140203	0	1
564	clemizole	-0.125011	0.158	AG-028671	-0.0980375	0.054	indapamide	-0.0852327	0.032	sodium phenylbutyrate	0	1	sulindac	0	1	topiramate	0	1
565	Prestwick-665	-0.124699	0.126	natamycin	-0.0974813	0.07	moracizine	-0.0843795	0.119	pirinixic acid	0	1	LM-1685	0	1	(-)-catechin	0	1
566	noretynodrel	-0.123908	0.186	nitrofurantoin	-0.0971643	0.08	benfluorex	-0.0823986	0.059	rosiglitazone	0	1	TTNPB	0	1	demecolcine	0	1
567	S-propranolol	-0.123822	0.112	indapamide	-0.0970063	0.052	ranitidine	-0.0816649	0.068	troglitazone	0	1	ciclosporin	0	1	monensin	0	1
568	mephenesin	-0.123369	0.15	digoxin	-0.0961574	0.082	hydrastinine	-0.0815232	0.031	wortmannin	0	1	clofibrate	0	1	12,13-EODE	0	1
569	etofenamate	-0.122785	0.118	dicloxacillin	-0.0957637	0.058	carbachol	-0.0814484	0.045	tetraethylenepentamine	0	1	thalidomide	0	1	doxycycline	0	1
570	rolitetracycline	-0.12248	0.098	nomegestrol	-0.0957063	0.1	bromocriptine	-0.0813584	0.054	clozapine	0	1	genistein	0	1	tyrphostin AG-825	0	1
571	ursodeoxycholic acid	-0.12224	0.124	ketoconazole	-0.0950156	0.268	doxazosin	-0.0812339	0.07	haloperidol	0	1	fludrocortisone	0	1	phenanthridinone	0	1
572	idazoxan	-0.121818	0.138	crotamiton	-0.0949842	0.074	depudecin	-0.0806941	0.059	deferoxamine	0	1	nifedipine	0	1	DL-PPMP	0	1
573	oxantel	-0.121369	0.206	hydrastine hydrochloride	-0.093739	0.062	protoveratrine A	-0.0804996	0.043	calmidazolium	0	1	felodipine	0	1	cytochalasin B	0	1
574	methocarbamol	-0.12133	0.118	digoxigenin	-0.0929799	0.088	amprolium	-0.0804416	0.04	butein	0	1	sodium phenylbutyrate	0	1	BW-B70C	0	1
575	suramin sodium	-0.121108	0.106	isopropamide iodide	-0.0924763	0.068	josamycin	-0.0803252	0.025	nocodazole	0	1	pirinixic acid	0	1	phentolamine	0	1
576	piribedil	-0.120775	0.154	dihydrostreptomycin	-0.092454	0.052	W-13	-0.0796482	0.04	paclitaxel	0	1	rosiglitazone	0	1	MG-132	0	1
577	clofibrate	-0.120594	0.1	betulin	-0.0923515	0.11	5230742	-0.0788928	0.203	docosahexaenoic acid ethyl ester	0	1	wortmannin	0	1	thioguanosine	0	1
578	ketoconazole	-0.118772	0.278	tiratricol	-0.0922278	0.102	disulfiram	-0.0785769	0.074	butirosin	0	1	clozapine	0	1	amoxicillin	0	1
579	5151277	-0.118532	0.132	vincamine	-0.0920817	0.076	piracetam	-0.0784096	0.051	rottlerin	0	1	haloperidol	0	1	chlorprothixene	0	1
580	iopromide	-0.117983	0.126	vanoxerine	-0.0909052	0.13	lobelanidine	-0.0782209	0.067	prazosin	0	1	iloprost	0	1	cefalexin	0	1
581	ceftazidime	-0.117795	0.13	spiradoline	-0.0902103	0.062	ioversol	-0.0777669	0.054	Y-27632	0	1	W-13	0	1	bepridil	0	1
582	mebendazole	-0.117666	0.156	dipivefrine	-0.0900172	0.094	cicloheximide	-0.0777275	0.093	5253409	0	1	4,5-dianilinophthalimide	0	1	bezafibrate	0	1
583	convolamine	-0.115876	0.156	nisoxetine	-0.0896831	0.058	naringenin	-0.0775935	0.082	5230742	0	1	butein	0	1	dequalinium chloride	0	1
584	cromoglicic acid	-0.114455	0.154	proglumide	-0.0896425	0.062	dihydroergotamine	-0.0771997	0.053	oxaprozin	0	1	colchicine	0	1	tacrine	0	1
585	bacitracin	-0.114422	0.166	proxymetacaine	-0.0895433	0.074	cinoxacin	-0.0770989	0.061	quinostatin	0	1	paclitaxel	0	1	dextromethorphan	0	1
586	5230742	-0.113415	0.254	colecalciferol	-0.0892306	0.052	MG-132	-0.0769802	0.077	ikarugamycin	0	1	docosahexaenoic acid ethyl ester	0	1	buspirone	0	1
587	HC toxin	-0.11311	0.176	trazodone	-0.0891241	0.13	monastrol	-0.0768209	0.084	5182598	0	1	rottlerin	0	1	fusidic acid	0	1
588	seneciphylline	-0.112712	0.142	dihydroergotamine	-0.0884663	0.074	methapyrilene	-0.076575	0.052	depudecin	0	1	prazosin	0	1	androsterone	0	1
589	H-7	-0.112485	0.148	ribostamycin	-0.0882442	0.086	ribostamycin	-0.0764873	0.067	5186223	0	1	Y-27632	0	1	suloctidil	0	1
590	eucatropine	-0.111535	0.108	monastrol	-0.0881773	0.108	Prestwick-1083	-0.0763399	0.037	5286656	0	1	5255229	0	1	coralyne	0	1
591	proxymetacaine	-0.111521	0.172	3-hydroxy-DL-kynurenine	-0.087941	0.07	tetraethylenepentamine	-0.0760363	0.068	5213008	0	1	5253409	0	1	domperidone	0	1
592	cyclizine	-0.111499	0.174	doxazosin	-0.0875874	0.092	allantoin	-0.0757545	0.064	clotrimazole	0	1	5230742	0	1	ouabain	0	1
593	MG-132	-0.11079	0.2	isocarboxazid	-0.0871322	0.084	debrisoquine	-0.075608	0.048	topiramate	0	1	oxaprozin	0	1	arecoline	0	1
594	hexestrol	-0.10916	0.208	clorgiline	-0.0859594	0.11	doxycycline	-0.075605	0.053	12,13-EODE	0	1	quinostatin	0	1	anisomycin	0	1
595	budesonide	-0.108941	0.176	hydrastinine	-0.0859447	0.07	0316684-0000	-0.0755981	0.047	doxycycline	0	1	ikarugamycin	0	1	carcinine	0	1
596	mevalolactone	-0.108179	0.144	cinchocaine	-0.0857843	0.108	nisoxetine	-0.0755262	0.042	tyrphostin AG-825	0	1	5182598	0	1	corticosterone	0	1
597	pralidoxime	-0.106609	0.178	mepacrine	-0.0857431	0.104	trihexyphenidyl	-0.0749006	0.064	phenanthridinone	0	1	pyrvinium	0	1	lactobionic acid	0	1
598	trapidil	-0.106151	0.136	benzethonium chloride	-0.0854153	0.146	STOCK1N-35696	-0.0744656	0.067	yohimbine	0	1	depudecin	0	1	levothyroxine sodium	0	1
599	flucloxacillin	-0.105869	0.172	methanthelinium bromide	-0.0852718	0.104	ceftazidime	-0.0744629	0.069	cytochalasin B	0	1	5186223	0	1	carbarsone	0	1
600	spaglumic acid	-0.105865	0.146	ioversol	-0.085029	0.058	proglumide	-0.0742195	0.055	minocycline	0	1	5213008	0	1	carisoprodol	0	1
601	ketoprofen	-0.105696	0.15	lobelanidine	-0.0843825	0.092	natamycin	-0.0740747	0.067	phentolamine	0	1	clotrimazole	0	1	cyanocobalamin	0	1
602	lobelanidine	-0.105611	0.16	progesterone	-0.0841274	0.08	oxaprozin	-0.0736643	0.079	MG-132	0	1	monensin	0	1	lumicolchicine	0	1
603	nitrofural	-0.105451	0.168	carbachol	-0.0830293	0.094	etomidate	-0.0735937	0.058	thioguanosine	0	1	12,13-EODE	0	1	cefotetan	0	1
604	dorzolamide	-0.105327	0.164	cephaeline	-0.0827115	0.112	5248896	-0.0735763	0.309	zoxazolamine	0	1	doxycycline	0	1	dl-alpha tocopherol	0	1
605	digoxin	-0.104775	0.17	methocarbamol	-0.0824145	0.07	naloxone	-0.0734151	0.069	cefalexin	0	1	tyrphostin AG-825	0	1	apigenin	0	1
606	alsterpaullone	-0.104598	0.166	benzylpenicillin	-0.0821639	0.086	guaifenesin	-0.0733869	0.083	bezafibrate	0	1	phenanthridinone	0	1	7-aminocephalosporanic acid	0	1
607	brompheniramine	-0.104214	0.176	bacitracin	-0.0821258	0.116	C-75	-0.0733193	0.059	dequalinium chloride	0	1	yohimbine	0	1	cefadroxil	0	1
608	co-dergocrine mesilate	-0.104212	0.174	tranylcypromine	-0.0821248	0.172	CP-320650-01	-0.072403	0.098	tacrine	0	1	DL-PPMP	0	1	N-acetylmuramic acid	0	1
609	riboflavin	-0.103694	0.162	proguanil	-0.0816395	0.124	phenanthridinone	-0.0720212	0.067	dextromethorphan	0	1	cytochalasin B	0	1	N-acetyl-L-aspartic acid	0	1
610	cetirizine	-0.103332	0.152	5211181	-0.0813734	0.068	noretynodrel	-0.0717058	0.185	buspirone	0	1	BW-B70C	0	1	Chicago Sky Blue 6B	0	1
611	mesoridazine	-0.103074	0.15	fenbufen	-0.0802814	0.104	zalcitabine	-0.0713883	0.051	ketoconazole	0	1	minocycline	0	1	mebhydrolin	0	1
612	11-deoxy-16,16-dimethylprostaglandin E2	-0.10217	0.164	fenoprofen	-0.0799771	0.118	diethylcarbamazine	-0.071242	0.092	bisoprolol	0	1	phentolamine	0	1	myricetin	0	1
613	florfenicol	-0.101785	0.142	alprenolol	-0.0798864	0.11	rilmenidine	-0.0707001	0.099	fusidic acid	0	1	MG-132	0	1	SR-95639A	0	1
614	tranylcypromine	-0.101751	0.22	molsidomine	-0.0785476	0.09	sulfadimidine	-0.0704811	0.055	androsterone	0	1	thioguanosine	0	1	buflomedil	0	1
615	cefamandole	-0.101151	0.164	sulfadimidine	-0.078132	0.074	hydralazine	-0.0703702	0.068	suloctidil	0	1	amoxicillin	0	1	digitoxigenin	0	1
616	cefalotin	-0.100469	0.188	hexamethonium bromide	-0.0774212	0.104	nitrofural	-0.0702442	0.075	coralyne	0	1	zoxazolamine	0	1	carteolol	0	1
617	(-)-isoprenaline	-0.100346	0.194	15(S)-15-methylprostaglandin E2	-0.0773804	0.106	ritodrine	-0.0701665	0.1	domperidone	0	1	cefalexin	0	1	meclocycline	0	1
618	nitrofurantoin	-0.100339	0.188	aminoglutethimide	-0.0770626	0.092	bromopride	-0.0694495	0.077	arecoline	0	1	bezafibrate	0	1	naringenin	0	1
619	ergocalciferol	-0.100239	0.144	corynanthine	-0.0765323	0.076	benzydamine	-0.0690153	0.105	anisomycin	0	1	dequalinium chloride	0	1	betulinic acid	0	1
620	ornidazole	-0.100214	0.17	7-aminocephalosporanic acid	-0.0753146	0.088	methocarbamol	-0.0688942	0.056	carcinine	0	1	tacrine	0	1	chlorogenic acid	0	1
621	remoxipride	-0.0994267	0.172	0225151-0000	-0.0751456	0.104	Prestwick-1100	-0.0683683	0.077	corticosterone	0	1	ritodrine	0	1	astemizole	0	1
622	depudecin	-0.0984674	0.202	artemisinin	-0.0750941	0.104	Prestwick-920	-0.067725	0.068	fusaric acid	0	1	dextromethorphan	0	1	ivermectin	0	1
623	meglumine	-0.0984564	0.174	cefalonium	-0.0748684	0.074	colecalciferol	-0.0674162	0.073	lactobionic acid	0	1	buspirone	0	1	disulfiram	0	1
624	dextromethorphan	-0.0980347	0.214	megestrol	-0.0747612	0.132	cyclizine	-0.0673525	0.098	levothyroxine sodium	0	1	ketoconazole	0	1	isoconazole	0	1
625	hydrastinine	-0.097687	0.164	metoclopramide	-0.0747424	0.076	arcaine	-0.0672947	0.079	carbarsone	0	1	droperidol	0	1	gallamine triethiodide	0	1
626	PHA-00745360	-0.0976627	0.168	6-azathymine	-0.0746021	0.13	kanamycin	-0.0669906	0.078	carisoprodol	0	1	androsterone	0	1	acetylsalicylsalicylic acid	0	1
627	velnacrine	-0.0975334	0.194	N-acetyl-L-leucine	-0.0741738	0.112	ornidazole	-0.0661991	0.075	SR-95531	0	1	suloctidil	0	1	nalbuphine	0	1
628	spectinomycin	-0.0973836	0.172	naloxone	-0.0737016	0.128	naproxen	-0.0658695	0.112	cefotetan	0	1	coralyne	0	1	terfenadine	0	1
629	erythromycin	-0.096789	0.15	nitrofural	-0.0734238	0.108	hexestrol	-0.0647743	0.117	dl-alpha tocopherol	0	1	domperidone	0	1	picotamide	0	1
630	articaine	-0.0967768	0.184	hydralazine	-0.0733832	0.118	15(S)-15-methylprostaglandin E2	-0.0639028	0.076	apigenin	0	1	ouabain	0	1	pirenzepine	0	1
631	diethylcarbamazine	-0.0957595	0.22	ceftazidime	-0.0732703	0.138	hexamethonium bromide	-0.0634614	0.071	7-aminocephalosporanic acid	0	1	arecoline	0	1	dihydrostreptomycin	0	1
632	kanamycin	-0.0956464	0.172	moracizine	-0.0729115	0.228	heliotrine	-0.0631954	0.417	cefadroxil	0	1	anisomycin	0	1	pindolol	0	1
633	trimethoprim	-0.0955458	0.198	sulfamethoxypyridazine	-0.0727734	0.112	crotamiton	-0.0626683	0.124	N-acetylmuramic acid	0	1	carcinine	0	1	acenocoumarol	0	1
634	pirlindole	-0.0947235	0.144	hymecromone	-0.0727175	0.1	mefexamide	-0.0620621	0.076	piperine	0	1	corticosterone	0	1	triamcinolone	0	1
635	tetramisole	-0.0940713	0.19	tetrahydroalstonine	-0.0726362	0.128	flecainide	-0.0608508	0.101	cyclobenzaprine	0	1	fusaric acid	0	1	tetracycline	0	1
636	josamycin	-0.0937091	0.172	oxybenzone	-0.0719103	0.184	fenbufen	-0.0604039	0.114	myricetin	0	1	lactobionic acid	0	1	dihydroergotamine	0	1
637	hexamethonium bromide	-0.0934966	0.186	5230742	-0.0717722	0.242	N-acetylmuramic acid	-0.0596717	0.114	brompheniramine	0	1	levothyroxine sodium	0	1	ranitidine	0	1
638	progesterone	-0.0934908	0.212	betulinic acid	-0.0717317	0.132	diltiazem	-0.0596276	0.115	bacampicillin	0	1	carbarsone	0	1	norfloxacin	0	1
639	3-hydroxy-DL-kynurenine	-0.0932627	0.146	naftopidil	-0.0716177	0.148	metamizole sodium	-0.0595248	0.109	digitoxigenin	0	1	carisoprodol	0	1	tiratricol	0	1
640	etomidate	-0.0924355	0.208	florfenicol	-0.071458	0.102	tetrahydroalstonine	-0.059087	0.144	carteolol	0	1	cefotetan	0	1	pyrantel	0	1
641	prednicarbate	-0.0922777	0.182	protoveratrine A	-0.0713576	0.108	tetracaine	-0.0589676	0.098	meclocycline	0	1	dl-alpha tocopherol	0	1	ornidazole	0	1
642	santonin	-0.092215	0.166	5162773	-0.0712504	0.112	cyclopentolate	-0.058476	0.091	naringenin	0	1	apigenin	0	1	nimesulide	0	1
643	tetracaine	-0.0921917	0.196	meglumine	-0.0711301	0.118	cantharidin	-0.0580685	0.127	betulinic acid	0	1	cefadroxil	0	1	flumequine	0	1
644	alprenolol	-0.0920788	0.214	diethylcarbamazine	-0.0705402	0.142	dextromethorphan	-0.0580288	0.149	chlorogenic acid	0	1	N-acetylmuramic acid	0	1	metampicillin	0	1
645	flucytosine	-0.0920714	0.174	rilmenidine	-0.0704761	0.166	isocarboxazid	-0.0572633	0.098	ivermectin	0	1	N-acetyl-L-aspartic acid	0	1	cloxacillin	0	1
646	naringenin	-0.0917132	0.244	tolazamide	-0.0702771	0.118	trimetazidine	-0.0572262	0.107	disulfiram	0	1	mebhydrolin	0	1	pentoxifylline	0	1
647	rolipram	-0.0915032	0.214	isoxicam	-0.0701249	0.15	clebopride	-0.0570233	0.102	isoconazole	0	1	myricetin	0	1	naphazoline	0	1
648	practolol	-0.0907522	0.22	moxisylyte	-0.0696149	0.214	cefamandole	-0.0561685	0.12	gallamine triethiodide	0	1	brompheniramine	0	1	levodopa	0	1
649	chloropyrazine	-0.0905452	0.182	Prestwick-1100	-0.0694355	0.098	bezafibrate	-0.0561488	0.119	aminophenazone	0	1	buflomedil	0	1	ticlopidine	0	1
650	gallamine triethiodide	-0.0903763	0.174	phenazone	-0.0694308	0.104	procarbazine	-0.0556993	0.143	nalbuphine	0	1	carteolol	0	1	miconazole	0	1
651	molsidomine	-0.0899119	0.192	valdecoxib	-0.069189	0.118	mercaptopurine	-0.0548096	0.214	pindolol	0	1	meclocycline	0	1	dicycloverine	0	1
652	dehydrocholic acid	-0.0895114	0.158	hydroxyzine	-0.068938	0.28	flavoxate	-0.0547129	0.244	acenocoumarol	0	1	betulinic acid	0	1	captopril	0	1
653	naloxone	-0.0893992	0.184	BCB000038	-0.0686419	0.1	ethambutol	-0.0546384	0.111	triamcinolone	0	1	chlorogenic acid	0	1	acebutolol	0	1
654	amoxicillin	-0.0889385	0.2	ciclacillin	-0.0686251	0.116	molsidomine	-0.0546123	0.132	pyrantel	0	1	mefloquine	0	1	niclosamide	0	1
655	bezafibrate	-0.0888632	0.174	celecoxib	-0.0686127	0.106	prednicarbate	-0.0545536	0.109	nimesulide	0	1	ivermectin	0	1	naloxone	0	1
656	DL-thiorphan	-0.0887587	0.216	cefaclor	-0.0680025	0.134	quinostatin	-0.0545157	0.151	gemfibrozil	0	1	disulfiram	0	1	bromocriptine	0	1
657	fulvestrant	-0.0887381	0.278	piracetam	-0.0676078	0.134	spiradoline	-0.0544223	0.11	oxymetazoline	0	1	isoconazole	0	1	erythromycin	0	1
658	fluvoxamine	-0.0883051	0.234	triamcinolone	-0.0670922	0.142	cefalonium	-0.054326	0.115	mafenide	0	1	gallamine triethiodide	0	1	loxapine	0	1
659	bemegride	-0.087957	0.274	practolol	-0.0669387	0.15	aminoglutethimide	-0.0542337	0.125	pentoxifylline	0	1	acetylsalicylsalicylic acid	0	1	oleandomycin	0	1
660	acetylsalicylic acid	-0.0878704	0.22	cefamandole	-0.0669172	0.128	alprenolol	-0.0539891	0.149	meclofenamic acid	0	1	nalbuphine	0	1	dehydrocholic acid	0	1
661	sparteine	-0.0874637	0.21	trimetazidine	-0.0666197	0.138	caffeic acid	-0.0539822	0.126	naphazoline	0	1	spironolactone	0	1	hydroxyzine	0	1
662	primidone	-0.0873711	0.184	josamycin	-0.0654804	0.148	epiandrosterone	-0.0539574	0.141	levodopa	0	1	acenocoumarol	0	1	diltiazem	0	1
663	pronetalol	-0.0865895	0.234	alfaxalone	-0.0640859	0.12	oxolamine	-0.0536644	0.154	doxylamine	0	1	triamcinolone	0	1	perphenazine	0	1
664	altretamine	-0.0864569	0.218	iopromide	-0.0640042	0.14	quipazine	-0.053324	0.146	ticlopidine	0	1	tiratricol	0	1	albendazole	0	1
665	midodrine	-0.0859599	0.166	SR-95639A	-0.0638323	0.124	PF-00539745-00	-0.0529822	0.129	oxybuprocaine	0	1	pyrantel	0	1	oxybutynin	0	1
666	liothyronine	-0.0858707	0.194	etomidate	-0.0636976	0.172	guanethidine	-0.0529202	0.155	miconazole	0	1	ornidazole	0	1	benzydamine	0	1
667	doxazosin	-0.0845766	0.216	dehydrocholic acid	-0.0635786	0.142	7-aminocephalosporanic acid	-0.0529005	0.131	ethambutol	0	1	nimesulide	0	1	clonidine	0	1
668	hexetidine	-0.0844175	0.212	ethambutol	-0.0635631	0.14	idazoxan	-0.0521724	0.226	hydrochlorothiazide	0	1	oxymetazoline	0	1	pimozide	0	1
669	6-bromoindirubin-3'-oxime	-0.084143	0.224	bezafibrate	-0.0634451	0.116	hymecromone	-0.0521246	0.138	captopril	0	1	metampicillin	0	1	mepacrine	0	1
670	AH-23848	-0.0839684	0.214	ritodrine	-0.0630363	0.18	Chicago Sky Blue 6B	-0.0519295	0.14	acebutolol	0	1	cloxacillin	0	1	etacrynic acid	0	1
671	monastrol	-0.0832754	0.268	etamivan	-0.0625649	0.206	isopropamide iodide	-0.0511118	0.131	sulfaguanidine	0	1	pentoxifylline	0	1	mifepristone	0	1
672	carteolol	-0.0830567	0.23	STOCK1N-35696	-0.0623877	0.134	R-atenolol	-0.0509237	0.13	minoxidil	0	1	meclofenamic acid	0	1	alprenolol	0	1
673	metrifonate	-0.0819515	0.25	dorzolamide	-0.0619847	0.156	dihydrostreptomycin	-0.0504955	0.124	khellin	0	1	naphazoline	0	1	praziquantel	0	1
674	debrisoquine	-0.0815337	0.204	Prestwick-1082	-0.0617428	0.166	gliquidone	-0.0504469	0.143	glipizide	0	1	doxylamine	0	1	diperodon	0	1
675	homosalate	-0.0812923	0.23	methoxamine	-0.0613096	0.152	bacitracin	-0.0499938	0.161	erythromycin	0	1	ticlopidine	0	1	mebeverine	0	1
676	mimosine	-0.0810275	0.18	procarbazine	-0.0608594	0.178	valdecoxib	-0.04977	0.148	loxapine	0	1	miconazole	0	1	chlortalidone	0	1
677	baclofen	-0.0810208	0.244	dextromethorphan	-0.0608012	0.166	androsterone	-0.0496555	0.304	edrophonium chloride	0	1	hydrochlorothiazide	0	1	alfuzosin	0	1
678	melatonin	-0.0809956	0.254	5151277	-0.0606357	0.164	cephaeline	-0.0492353	0.201	hydroxyzine	0	1	phenazone	0	1	practolol	0	1
679	epitiostanol	-0.0807095	0.188	quipazine	-0.0600456	0.18	scopolamine	-0.049107	0.168	ampicillin	0	1	acebutolol	0	1	dobutamine	0	1
680	6-benzylaminopurine	-0.0802382	0.21	ornidazole	-0.0596232	0.162	CAY-10397	-0.0488641	0.154	hesperetin	0	1	naloxone	0	1	betamethasone	0	1
681	celecoxib	-0.0799772	0.224	Prestwick-920	-0.0593744	0.174	dorzolamide	-0.0486571	0.159	diltiazem	0	1	bromocriptine	0	1	zidovudine	0	1
682	cefalonium	-0.0797772	0.192	depudecin	-0.0586145	0.226	sulfanilamide	-0.0484793	0.192	josamycin	0	1	erythromycin	0	1	desipramine	0	1
683	PNU-0293363	-0.0797523	0.214	karakoline	-0.058514	0.138	3-hydroxy-DL-kynurenine	-0.0482156	0.124	lynestrenol	0	1	loxapine	0	1	methotrexate	0	1
684	pirinixic acid	-0.0792608	0.242	lomefloxacin	-0.0581223	0.184	5162773	-0.0481608	0.139	perphenazine	0	1	oleandomycin	0	1	nicardipine	0	1
685	pentetic acid	-0.0789586	0.246	ergocalciferol	-0.0578059	0.192	meglumine	-0.0470305	0.139	lisuride	0	1	hydroxyzine	0	1	hemicholinium	0	1
686	5182598	-0.0783783	0.3	diltiazem	-0.057656	0.18	celecoxib	-0.0470188	0.126	albendazole	0	1	hesperetin	0	1	phenylpropanolamine	0	1
687	protoveratrine A	-0.078233	0.238	Prestwick-1085	-0.0575664	0.186	tolazamide	-0.0468408	0.144	oxybutynin	0	1	diltiazem	0	1	clorgiline	0	1
688	harman	-0.07792	0.272	hesperetin	-0.0575272	0.182	5151277	-0.0467744	0.154	benzydamine	0	1	perphenazine	0	1	methylergometrine	0	1
689	ioxaglic acid	-0.0778112	0.246	kanamycin	-0.0573478	0.168	zoxazolamine	-0.0467124	0.175	guanethidine	0	1	albendazole	0	1	ascorbic acid	0	1
690	sulfadiazine	-0.077715	0.206	5255229	-0.0571032	0.17	florfenicol	-0.0466197	0.168	clonidine	0	1	oxybutynin	0	1	hycanthone	0	1
691	rifampicin	-0.0775903	0.234	etidronic acid	-0.0562123	0.176	hesperetin	-0.0464985	0.163	vinpocetine	0	1	clonidine	0	1	metitepine	0	1
692	natamycin	-0.0773798	0.248	androsterone	-0.0560097	0.308	6-azathymine	-0.0462508	0.189	mepacrine	0	1	pimozide	0	1	methyldopa	0	1
693	STOCK1N-35696	-0.0761567	0.206	levocabastine	-0.0555606	0.176	benzethonium chloride	-0.045975	0.228	etacrynic acid	0	1	mepacrine	0	1	maprotiline	0	1
694	ampicillin	-0.0755812	0.214	W-13	-0.0551375	0.188	lactobionic acid	-0.0459226	0.139	mifepristone	0	1	etacrynic acid	0	1	adenosine phosphate	0	1
695	mepenzolate bromide	-0.0749183	0.204	naftidrofuryl	-0.0550628	0.208	trimethoprim	-0.0452737	0.162	amodiaquine	0	1	amodiaquine	0	1	clofazimine	0	1
696	moroxydine	-0.0747838	0.218	trapidil	-0.0543558	0.2	5211181	-0.0451673	0.154	sulfinpyrazone	0	1	praziquantel	0	1	vanoxerine	0	1
697	alfuzosin	-0.0746139	0.298	CP-863187	-0.0542777	0.19	velnacrine	-0.0449506	0.171	diperodon	0	1	diperodon	0	1	etoposide	0	1
698	LY-294002	-0.0745321	0.25	tetracaine	-0.0536208	0.16	clidinium bromide	-0.0447361	0.154	furosemide	0	1	alfuzosin	0	1	sulfaphenazole	0	1
699	hydrastine hydrochloride	-0.0743694	0.28	lithocholic acid	-0.053244	0.222	STOCK1N-28457	-0.0444045	0.163	bambuterol	0	1	dobutamine	0	1	metrifonate	0	1
700	yohimbic acid	-0.0743295	0.196	noretynodrel	-0.0527148	0.224	dexamethasone	-0.0443785	0.299	terbutaline	0	1	betamethasone	0	1	morantel	0	1
701	mitoxantrone	-0.0739634	0.296	5248896	-0.0516875	0.386	delsoline	-0.0440622	0.224	dobutamine	0	1	desipramine	0	1	todralazine	0	1
702	chlormezanone	-0.0739247	0.262	idazoxan	-0.0511623	0.29	benfotiamine	-0.043823	0.332	betamethasone	0	1	methotrexate	0	1	benzonatate	0	1
703	hesperetin	-0.0738968	0.272	ethaverine	-0.0503622	0.246	cefaclor	-0.0437249	0.184	desipramine	0	1	nicardipine	0	1	dexpanthenol	0	1
704	fluoxetine	-0.0735379	0.282	hecogenin	-0.0502128	0.226	betulinic acid	-0.0434098	0.196	methotrexate	0	1	phenylpropanolamine	0	1	moxisylyte	0	1
705	ramipril	-0.0735269	0.282	paroxetine	-0.0498696	0.19	diflorasone	-0.0433108	0.192	nicardipine	0	1	clorgiline	0	1	acetazolamide	0	1
706	aminophenazone	-0.0734431	0.248	diethylstilbestrol	-0.0497237	0.258	CP-863187	-0.0431232	0.181	phenylpropanolamine	0	1	methylergometrine	0	1	betazole	0	1
707	metampicillin	-0.0732911	0.268	pronetalol	-0.0492801	0.23	artemisinin	-0.0429997	0.187	sulfafurazole	0	1	ascorbic acid	0	1	sulfacetamide	0	1
708	ribostamycin	-0.0728906	0.26	quinostatin	-0.0482194	0.27	Prestwick-981	-0.0427176	0.198	ascorbic acid	0	1	clenbuterol	0	1	mefenamic acid	0	1
709	trichlormethiazide	-0.0728498	0.248	lactobionic acid	-0.0480481	0.21	karakoline	-0.0427166	0.197	clenbuterol	0	1	hycanthone	0	1	atracurium besilate	0	1
710	picotamide	-0.0726683	0.26	iopanoic acid	-0.0476375	0.238	lomefloxacin	-0.0419643	0.18	hycanthone	0	1	brinzolamide	0	1	heptaminol	0	1
711	BCB000038	-0.0718629	0.236	fluoxetine	-0.0475246	0.222	myosmine	-0.0419112	0.19	brinzolamide	0	1	metitepine	0	1	naproxen	0	1
712	5252917	-0.070419	0.362	mepenzolate bromide	-0.0471883	0.25	isoxicam	-0.0416929	0.2	metitepine	0	1	chlormezanone	0	1	artemisinin	0	1
713	Prestwick-1100	-0.0700553	0.248	diflorasone	-0.0471373	0.234	hexetidine	-0.040811	0.197	amikacin	0	1	maprotiline	0	1	phenindione	0	1
714	cyclopentolate	-0.0695219	0.21	carcinine	-0.04687	0.256	ergocalciferol	-0.0407743	0.168	methyldopa	0	1	adenosine phosphate	0	1	mesoridazine	0	1
715	antazoline	-0.0688995	0.266	tetraethylenepentamine	-0.046658	0.224	clorgiline	-0.0405927	0.22	chlormezanone	0	1	clofazimine	0	1	thiocolchicoside	0	1
716	lomefloxacin	-0.0688703	0.238	epiandrosterone	-0.0463135	0.236	vincamine	-0.040241	0.206	adenosine phosphate	0	1	vanoxerine	0	1	trimetazidine	0	1
717	metolazone	-0.068811	0.292	piroxicam	-0.0461156	0.27	naftopidil	-0.0398798	0.2	vanoxerine	0	1	etoposide	0	1	iobenguane	0	1
718	molindone	-0.0687434	0.262	meticrane	-0.0459487	0.23	exisulind	-0.0397428	0.4	etoposide	0	1	cefoperazone	0	1	Trolox C	0	1
719	octopamine	-0.0686709	0.25	prednicarbate	-0.0455919	0.178	practolol	-0.0392974	0.182	meticrane	0	1	sulfaphenazole	0	1	parthenolide	0	1
720	quinostatin	-0.0685313	0.312	hexetidine	-0.0444627	0.246	oxymetazoline	-0.0390911	0.205	sulfaphenazole	0	1	morantel	0	1	thiamine	0	1
721	ritodrine	-0.0683869	0.324	velnacrine	-0.0444311	0.228	paroxetine	-0.039001	0.193	morantel	0	1	benzonatate	0	1	mometasone	0	1
722	proglumide	-0.0681818	0.214	cyclizine	-0.0440248	0.294	PHA-00816795	-0.0389221	0.192	todralazine	0	1	moxisylyte	0	1	lobelanidine	0	1
723	methapyrilene	-0.0678785	0.314	corticosterone	-0.0433239	0.274	ciclacillin	-0.0387713	0.184	benzonatate	0	1	homatropine	0	1	stachydrine	0	1
724	probenecid	-0.0660882	0.246	selegiline	-0.0430169	0.244	metoclopramide	-0.0385377	0.192	moxisylyte	0	1	imipramine	0	1	dipivefrine	0	1
725	tolfenamic acid	-0.0654208	0.244	trimethoprim	-0.0428119	0.256	dehydrocholic acid	-0.0385339	0.213	homatropine	0	1	acetazolamide	0	1	tetrahydroalstonine	0	1
726	hydralazine	-0.0652607	0.258	tetramisole	-0.0422517	0.238	2,6-dimethylpiperidine	-0.0385084	0.215	imipramine	0	1	sulfadiazine	0	1	harmine	0	1
727	phenanthridinone	-0.0649358	0.278	thiamine	-0.0421698	0.228	mepenzolate bromide	-0.0383505	0.215	sulfadiazine	0	1	betazole	0	1	pyridoxine	0	1
728	Prestwick-1083	-0.0648465	0.274	tamoxifen	-0.0420449	0.24	alfuzosin	-0.0381087	0.208	betazole	0	1	triflupromazine	0	1	dacarbazine	0	1
729	moxisylyte	-0.0643855	0.27	esculin	-0.0417808	0.314	nefopam	-0.0378511	0.232	triamterene	0	1	sulfacetamide	0	1	riboflavin	0	1
730	diflorasone	-0.0642842	0.28	carbarsone	-0.0409287	0.24	picotamide	-0.0365825	0.214	isoxicam	0	1	mefenamic acid	0	1	cinchonidine	0	1
731	carisoprodol	-0.0640089	0.262	antazoline	-0.0407959	0.248	iopromide	-0.0365281	0.212	mefenamic acid	0	1	artemisinin	0	1	demecarium bromide	0	1
732	0225151-0000	-0.063817	0.262	picotamide	-0.0407933	0.238	megestrol	-0.0364456	0.273	atracurium besilate	0	1	thiocolchicoside	0	1	isocorydine	0	1
733	ethambutol	-0.0631289	0.302	articaine	-0.0402293	0.248	dipivefrine	-0.0363498	0.244	dapsone	0	1	trimetazidine	0	1	vinburnine	0	1
734	dipivefrine	-0.0627932	0.3	heliotrine	-0.0398113	0.234	corticosterone	-0.0362712	0.233	naproxen	0	1	Trolox C	0	1	chloramphenicol	0	1
735	flumetasone	-0.0626729	0.268	zalcitabine	-0.0397465	0.262	10-methoxyharmalan	-0.035931	0.204	artemisinin	0	1	clorsulon	0	1	ursolic acid	0	1
736	calycanthine	-0.062129	0.264	STOCK1N-28457	-0.0390975	0.252	edrophonium chloride	-0.0357281	0.249	budesonide	0	1	parthenolide	0	1	retrorsine	0	1
737	Prestwick-1080	-0.0613914	0.33	probenecid	-0.0387782	0.264	moxisylyte	-0.0357088	0.252	ceftazidime	0	1	tetracaine	0	1	rescinnamine	0	1
738	16,16-dimethylprostaglandin E2	-0.0607777	0.304	sulfanilamide	-0.03871	0.296	meticrane	-0.0356882	0.221	thiocolchicoside	0	1	scoulerine	0	1	conessine	0	1
739	fluorocurarine	-0.060756	0.304	amoxicillin	-0.0386879	0.254	iopanoic acid	-0.0355476	0.252	cyclizine	0	1	10-methoxyharmalan	0	1	co-dergocrine mesilate	0	1
740	paclitaxel	-0.0606398	0.284	co-dergocrine mesilate	-0.0386719	0.25	SR-95639A	-0.035531	0.332	Trolox C	0	1	mometasone	0	1	bicuculline	0	1
741	phenacetin	-0.0604456	0.408	stachydrine	-0.0385288	0.252	pipenzolate bromide	-0.0352602	0.226	clorsulon	0	1	lobelanidine	0	1	diflorasone	0	1
742	doxylamine	-0.0594417	0.262	alfuzosin	-0.038417	0.27	hecogenin	-0.0343811	0.241	parthenolide	0	1	stachydrine	0	1	gramine	0	1
743	citalopram	-0.0590798	0.248	AH-23848	-0.0381533	0.278	carcinine	-0.0343448	0.238	tubocurarine chloride	0	1	dipivefrine	0	1	emetine	0	1
744	colistin	-0.05859	0.27	bemegride	-0.038064	0.286	DL-thiorphan	-0.0343422	0.248	tetracaine	0	1	noscapine	0	1	boldine	0	1
745	loxapine	-0.0583344	0.294	glipizide	-0.0379672	0.28	oxybenzone	-0.034192	0.242	scoulerine	0	1	tetrahydroalstonine	0	1	harman	0	1
746	fenbendazole	-0.0582726	0.278	16,16-dimethylprostaglandin E2	-0.037661	0.228	nipecotic acid	-0.0340351	0.224	10-methoxyharmalan	0	1	harmine	0	1	quinisocaine	0	1
747	vitexin	-0.0579013	0.284	hexestrol	-0.0375962	0.312	quinidine	-0.0340038	0.269	lobelanidine	0	1	pyridoxine	0	1	dydrogesterone	0	1
748	doxycycline	-0.0557174	0.31	2,6-dimethylpiperidine	-0.036904	0.294	AH-23848	-0.0338567	0.246	stachydrine	0	1	riboflavin	0	1	hydroxyachillin	0	1
749	denatonium benzoate	-0.0552515	0.256	colchicine	-0.0365562	0.322	pirlindole	-0.0337912	0.253	noscapine	0	1	calycanthine	0	1	trihexyphenidyl	0	1
750	PF-00562151-00	-0.0552491	0.314	eucatropine	-0.0360944	0.262	erythromycin	-0.0333571	0.248	tetrahydroalstonine	0	1	physostigmine	0	1	sulfabenzamide	0	1
751	etidronic acid	-0.0549614	0.282	oxymetazoline	-0.0360261	0.262	alfaxalone	-0.0330889	0.236	harmine	0	1	convolamine	0	1	flunisolide	0	1
752	nalbuphine	-0.0548868	0.31	dexamethasone	-0.0358054	0.31	carteolol	-0.0325019	0.259	pyridoxine	0	1	demecarium bromide	0	1	eldeline	0	1
753	carbarsone	-0.0545702	0.304	oxolamine	-0.0350213	0.308	proguanil	-0.0321265	0.25	ellipticine	0	1	aconitine	0	1	pempidine	0	1
754	naproxen	-0.053557	0.332	erythromycin	-0.0350061	0.27	dobutamine	-0.0320006	0.266	cytisine	0	1	isocorydine	0	1	citiolone	0	1
755	ouabain	-0.0533624	0.306	ursodeoxycholic acid	-0.0345082	0.284	16,16-dimethylprostaglandin E2	-0.0318424	0.235	riboflavin	0	1	quipazine	0	1	heliotrine	0	1
756	spiramycin	-0.0520043	0.302	pipenzolate bromide	-0.0343234	0.276	ampicillin	-0.0315005	0.214	1,4-chrysenequinone	0	1	folic acid	0	1	bromopride	0	1
757	indapamide	-0.0519922	0.294	PHA-00816795	-0.0341277	0.286	levocabastine	-0.0314962	0.255	cinchonidine	0	1	chloramphenicol	0	1	acacetin	0	1
758	conessine	-0.0515108	0.304	methylergometrine	-0.0328849	0.294	ethaverine	-0.0314037	0.273	demecarium bromide	0	1	gentamicin	0	1	helveticoside	0	1
759	lycorine	-0.0493261	0.356	pyrithyldione	-0.0324266	0.302	amoxicillin	-0.0310757	0.278	(+)-chelidonine	0	1	retrorsine	0	1	lanatoside C	0	1
760	ascorbic acid	-0.0490921	0.32	nefopam	-0.0321468	0.308	glipizide	-0.0307263	0.248	isocorydine	0	1	rescinnamine	0	1	lycorine	0	1
761	altizide	-0.0490305	0.328	ioxaglic acid	-0.0321262	0.294	phentolamine	-0.0300032	0.251	vinburnine	0	1	galantamine	0	1	ethotoin	0	1
762	Prestwick-1085	-0.0481469	0.334	myosmine	-0.0318794	0.274	gallamine triethiodide	-0.0298033	0.318	folic acid	0	1	sparteine	0	1	chlorcyclizine	0	1
763	thiamazole	-0.0459161	0.358	betonicine	-0.0315905	0.302	methanthelinium bromide	-0.0280596	0.285	gentamicin	0	1	conessine	0	1	myosmine	0	1
764	gemfibrozil	-0.0452855	0.342	ampicillin	-0.0312989	0.32	ouabain	-0.0280583	0.32	rescinnamine	0	1	co-dergocrine mesilate	0	1	benzamil	0	1
765	(+)-chelidonine	-0.0452404	0.354	PHA-00745360	-0.0309798	0.29	stachydrine	-0.0272449	0.272	galantamine	0	1	bicuculline	0	1	foliosidine	0	1
766	BCB000040	-0.045129	0.306	denatonium benzoate	-0.0308549	0.32	5255229	-0.0271669	0.264	conessine	0	1	diflorasone	0	1	gossypol	0	1
767	vidarabine	-0.0445168	0.376	CAY-10397	-0.0302885	0.288	atracurium besilate	-0.0267503	0.387	bicuculline	0	1	gramine	0	1	karakoline	0	1
768	phenylpropanolamine	-0.0440067	0.324	chlorogenic acid	-0.0301287	0.278	tetramisole	-0.0262072	0.269	diflorasone	0	1	protoveratrine A	0	1	etiocholanolone	0	1
769	oxybenzone	-0.0428551	0.384	nalbuphine	-0.0301028	0.358	propranolol	-0.0258805	0.326	gramine	0	1	yohimbic acid	0	1	diphenylpyraline	0	1
770	demeclocycline	-0.0417137	0.346	N-acetyl-L-aspartic acid	-0.0296696	0.362	thiamine	-0.0256301	0.29	protoveratrine A	0	1	boldine	0	1	betonicine	0	1
771	adrenosterone	-0.0406334	0.362	Prestwick-981	-0.0296341	0.322	calycanthine	-0.0251646	0.317	emetine	0	1	harman	0	1	sulfamethoxazole	0	1
772	nalidixic acid	-0.0405849	0.314	mimosine	-0.0295183	0.338	SB-202190	-0.0250971	0.285	yohimbic acid	0	1	quinisocaine	0	1	nalidixic acid	0	1
773	noscapine	-0.0405169	0.34	suxibuzone	-0.029465	0.314	tiaprofenic acid	-0.0246079	0.274	boldine	0	1	vitexin	0	1	mebendazole	0	1
774	naftopidil	-0.0403546	0.35	benzthiazide	-0.0288915	0.312	iobenguane	-0.0245753	0.291	harman	0	1	hydroxyachillin	0	1	salbutamol	0	1
775	lactobionic acid	-0.0393998	0.388	guanethidine	-0.0288184	0.328	spiramycin	-0.0244802	0.307	vitexin	0	1	trihexyphenidyl	0	1	trimethoprim	0	1
776	ozagrel	-0.0392748	0.386	N-acetylmuramic acid	-0.0284611	0.358	tremorine	-0.0243732	0.276	hydroxyachillin	0	1	sulfabenzamide	0	1	hydralazine	0	1
777	epirizole	-0.0390797	0.354	calycanthine	-0.0278406	0.334	carbinoxamine	-0.0242728	0.31	Prestwick-642	0	1	picrotoxinin	0	1	metoclopramide	0	1
778	pyrantel	-0.0387005	0.36	piromidic acid	-0.0268921	0.344	midodrine	-0.0241375	0.287	picrotoxinin	0	1	succinylsulfathiazole	0	1	ketoprofen	0	1
779	tiaprofenic acid	-0.038358	0.342	gliquidone	-0.0265542	0.316	selegiline	-0.0236374	0.304	gelsemine	0	1	flunisolide	0	1	nefopam	0	1
780	dicloxacillin	-0.0382912	0.338	pirlindole	-0.0264414	0.346	etidronic acid	-0.0224696	0.287	canadine	0	1	pempidine	0	1	mexiletine	0	1
781	staurosporine	-0.0382268	0.346	10-methoxyharmalan	-0.026375	0.356	morantel	-0.0222921	0.331	Prestwick-692	0	1	metamizole sodium	0	1	vincamine	0	1
782	trazodone	-0.0380153	0.392	carteolol	-0.0262732	0.312	nalidixic acid	-0.0218791	0.31	mepenzolate bromide	0	1	citiolone	0	1	fenbendazole	0	1
783	quinethazone	-0.0373889	0.378	felbinac	-0.026136	0.336	ioxaglic acid	-0.0211252	0.379	pempidine	0	1	Prestwick-664	0	1	lisinopril	0	1
784	nizatidine	-0.0373784	0.342	bromopride	-0.0261165	0.36	bacampicillin	-0.0210673	0.317	citiolone	0	1	heliotrine	0	1	flavoxate	0	1
785	nicardipine	-0.0371252	0.362	riboflavin	-0.0260808	0.312	tinidazole	-0.0210594	0.31	benfotiamine	0	1	sulfamerazine	0	1	difenidol	0	1
786	propoxycaine	-0.037027	0.384	atracurium besilate	-0.0258233	0.36	trapidil	-0.0204974	0.319	Prestwick-674	0	1	bromopride	0	1	fenoterol	0	1
787	mecamylamine	-0.0368839	0.376	tinidazole	-0.025542	0.334	bisoprolol	-0.0202685	0.339	heliotrine	0	1	isosorbide	0	1	trazodone	0	1
788	pipenzolate bromide	-0.0367669	0.384	cyclopentolate	-0.0250611	0.318	N-acetyl-L-aspartic acid	-0.0199755	0.337	sulfamerazine	0	1	acacetin	0	1	flunarizine	0	1
789	lorglumide	-0.0365507	0.428	(-)-isoprenaline	-0.0247438	0.344	azlocillin	-0.0199331	0.403	isosorbide	0	1	sulfachlorpyridazine	0	1	homochlorcyclizine	0	1
790	ginkgolide A	-0.0361967	0.376	flurbiprofen	-0.0247403	0.442	antazoline	-0.0198309	0.312	halcinonide	0	1	lycorine	0	1	aminoglutethimide	0	1
791	levocabastine	-0.0357255	0.39	todralazine	-0.0246725	0.414	octopamine	-0.019627	0.362	Prestwick-665	0	1	ethotoin	0	1	diethylcarbamazine	0	1
792	testosterone	-0.0356683	0.352	metamizole sodium	-0.0245547	0.34	spaglumic acid	-0.0194972	0.351	acacetin	0	1	chlorcyclizine	0	1	econazole	0	1
793	felbinac	-0.0348992	0.402	edrophonium chloride	-0.0241789	0.328	norfloxacin	-0.0190388	0.329	lycorine	0	1	pramocaine	0	1	niflumic acid	0	1
794	glycocholic acid	-0.0341356	0.368	azapropazone	-0.0233085	0.344	Prestwick-1082	-0.0182623	0.349	ethotoin	0	1	myosmine	0	1	fenofibrate	0	1
795	dinoprost	-0.033828	0.38	flucloxacillin	-0.0230058	0.306	altizide	-0.0179366	0.361	pramocaine	0	1	benzamil	0	1	clemastine	0	1
796	cephaeline	-0.0329744	0.406	nalidixic acid	-0.0226514	0.342	triamcinolone	-0.0176558	0.384	myosmine	0	1	foliosidine	0	1	meclozine	0	1
797	carcinine	-0.032855	0.386	mercaptopurine	-0.022	0.402	cefotetan	-0.0169775	0.359	benzamil	0	1	gossypol	0	1	biotin	0	1
798	daunorubicin	-0.0327532	0.418	nipecotic acid	-0.0216998	0.344	carbarsone	-0.0165109	0.346	foliosidine	0	1	etiocholanolone	0	1	cephaeline	0	1
799	ethionamide	-0.0320289	0.356	sotalol	-0.021552	0.308	sotalol	-0.0163905	0.363	gossypol	0	1	diphenylpyraline	0	1	velnacrine	0	1
800	gliquidone	-0.0304713	0.382	lycorine	-0.0214642	0.356	Prestwick-1084	-0.0163551	0.372	etiocholanolone	0	1	betonicine	0	1	melatonin	0	1
801	oxedrine	-0.0292401	0.414	DL-thiorphan	-0.0213914	0.382	pyrantel	-0.0162933	0.369	diphenylpyraline	0	1	sulfamethoxazole	0	1	neostigmine bromide	0	1
802	2-aminobenzenesulfonamide	-0.0292097	0.39	butamben	-0.0212253	0.38	todralazine	-0.0159877	0.37	betonicine	0	1	nalidixic acid	0	1	carbimazole	0	1
803	minocycline	-0.0290631	0.398	cefotetan	-0.0209253	0.36	propantheline bromide	-0.0159859	0.38	riluzole	0	1	mebendazole	0	1	ergocalciferol	0	1
804	tiratricol	-0.0288041	0.38	cobalt chloride	-0.0208725	0.35	chloramphenicol	-0.0159563	0.389	nalidixic acid	0	1	salbutamol	0	1	cisapride	0	1
805	phensuximide	-0.0277242	0.38	midodrine	-0.0206698	0.394	phenazone	-0.0156755	0.361	mebendazole	0	1	trimethoprim	0	1	epiandrosterone	0	1
806	fasudil	-0.027381	0.394	minocycline	-0.0205151	0.366	sulfapyridine	-0.0155368	0.36	clemizole	0	1	metoclopramide	0	1	dicloxacillin	0	1
807	methyldopa	-0.0272926	0.44	alpha-yohimbine	-0.0198386	0.394	cefoxitin	-0.0154043	0.384	nitrofurantoin	0	1	nefopam	0	1	dinoprost	0	1
808	boldine	-0.0271252	0.398	altizide	-0.0195903	0.342	betonicine	-0.0151752	0.357	mephenesin	0	1	camptothecin	0	1	serotonin	0	1
809	tyrphostin AG-825	-0.0261148	0.448	chloramphenicol	-0.0189756	0.448	SB-203580	-0.0148179	0.353	salbutamol	0	1	mexiletine	0	1	metixene	0	1
810	oxymetazoline	-0.0261131	0.39	metampicillin	-0.018755	0.364	sulpiride	-0.0144209	0.398	fenbufen	0	1	vincamine	0	1	fluoxetine	0	1
811	gramine	-0.0259535	0.41	captopril	-0.018536	0.396	fluorocurarine	-0.0144093	0.386	lomefloxacin	0	1	fenbendazole	0	1	glycocholic acid	0	1
812	benzylpenicillin	-0.0256624	0.41	sulfadiazine	-0.0175165	0.374	monocrotaline	-0.0142565	0.403	hydralazine	0	1	difenidol	0	1	pirenperone	0	1
813	demecolcine	-0.0255393	0.452	pyrantel	-0.0163472	0.42	PF-01378883-00	-0.0141147	0.382	ketoprofen	0	1	fenoterol	0	1	ciclopirox	0	1
814	3-acetylcoumarin	-0.0252125	0.416	tiaprofenic acid	-0.0156468	0.384	pronetalol	-0.0136053	0.396	nefopam	0	1	lincomycin	0	1	hexetidine	0	1
815	bephenium hydroxynaphthoate	-0.0251247	0.41	gallamine triethiodide	-0.015611	0.434	methoxamine	-0.0129009	0.417	camptothecin	0	1	flunarizine	0	1	cefotiam	0	1
816	vinpocetine	-0.0250673	0.42	demeclocycline	-0.0152217	0.408	corynanthine	-0.0119771	0.377	vincamine	0	1	bufexamac	0	1	nitrofural	0	1
817	sotalol	-0.0250308	0.41	zoxazolamine	-0.015126	0.432	metampicillin	-0.0114822	0.414	fenbendazole	0	1	homochlorcyclizine	0	1	thiostrepton	0	1
818	heliotrine	-0.0235171	0.402	rifampicin	-0.0149542	0.438	mexiletine	-0.0102503	0.382	proglumide	0	1	glafenine	0	1	selegiline	0	1
819	bicuculline	-0.0225729	0.454	fluorocurarine	-0.0147655	0.39	esculin	-0.0100807	0.4	lisinopril	0	1	telenzepine	0	1	L-methionine sulfoximine	0	1
820	STOCK1N-28457	-0.022499	0.414	metrifonate	-0.0146661	0.432	ketoprofen	-0.00958832	0.401	flavoxate	0	1	diethylcarbamazine	0	1	phenacetin	0	1
821	bendroflumethiazide	-0.0223785	0.384	fludrocortisone	-0.0145217	0.44	hydrocortisone	-0.00947381	0.434	fenoterol	0	1	enalapril	0	1	benperidol	0	1
822	fusidic acid	-0.0211051	0.398	cefuroxime	-0.0144438	0.49	quinethazone	-0.00943803	0.454	trazodone	0	1	niflumic acid	0	1	tobramycin	0	1
823	roxarsone	-0.0209871	0.462	genistein	-0.0134207	0.454	pyrithyldione	-0.00943007	0.437	lincomycin	0	1	fenofibrate	0	1	tolazamide	0	1
824	chloramphenicol	-0.0205742	0.474	Prestwick-1084	-0.0133627	0.39	eucatropine	-0.00886307	0.419	bufexamac	0	1	pinacidil	0	1	cefaclor	0	1
825	tetraethylenepentamine	-0.0199849	0.404	isosorbide	-0.0129177	0.418	denatonium benzoate	-0.00857736	0.417	doxepin	0	1	clemastine	0	1	terconazole	0	1
826	mestranol	-0.019839	0.474	sulfabenzamide	-0.0127696	0.39	ursodeoxycholic acid	-0.00839426	0.432	homochlorcyclizine	0	1	velnacrine	0	1	trimethadione	0	1
827	10-methoxyharmalan	-0.0195165	0.4	quinethazone	-0.0127304	0.4	co-dergocrine mesilate	-0.00826152	0.429	diethylcarbamazine	0	1	carbimazole	0	1	rifampicin	0	1
828	triamcinolone	-0.0191676	0.392	clidinium bromide	-0.0126318	0.42	propoxycaine	-0.00714435	0.446	econazole	0	1	pilocarpine	0	1	methoxamine	0	1
829	TTNPB	-0.018513	0.452	R-atenolol	-0.0125108	0.4	piromidic acid	-0.00712792	0.45	dropropizine	0	1	amphotericin B	0	1	tetramisole	0	1
830	lumicolchicine	-0.0184222	0.436	scopolamine	-0.0115366	0.458	fulvestrant	-0.00699611	0.464	fenofibrate	0	1	ergocalciferol	0	1	nifuroxazide	0	1
831	piromidic acid	-0.0178264	0.436	ketoprofen	-0.0115059	0.45	salsolinol	-0.00685941	0.429	chenodeoxycholic acid	0	1	cisapride	0	1	colistin	0	1
832	ricinine	-0.0176864	0.422	hemicholinium	-0.0114469	0.408	metrifonate	-0.00647818	0.44	pergolide	0	1	dicloxacillin	0	1	tiaprofenic acid	0	1
833	suxibuzone	-0.0172037	0.448	pindolol	-0.0111701	0.446	mimosine	-0.0063851	0.442	clemastine	0	1	dinoprost	0	1	sisomicin	0	1
834	benzthiazide	-0.0170043	0.432	fulvestrant	-0.0111299	0.426	cobalt chloride	-0.00606515	0.461	digoxin	0	1	metixene	0	1	vancomycin	0	1
835	stachydrine	-0.0169071	0.456	spiramycin	-0.0110644	0.464	flucloxacillin	-0.0060163	0.429	meclozine	0	1	fluoxetine	0	1	nystatin	0	1
836	pindolol	-0.0163437	0.42	ouabain	-0.0107024	0.452	altretamine	-0.00598741	0.429	cephaeline	0	1	pirenperone	0	1	tenoxicam	0	1
837	digitoxigenin	-0.0157944	0.438	epitiostanol	-0.00991739	0.412	SC-19220	-0.0055273	0.445	melatonin	0	1	hexetidine	0	1	suxibuzone	0	1
838	azapropazone	-0.0157308	0.422	ozagrel	-0.00954197	0.466	pirenperone	-0.00473004	0.45	neostigmine bromide	0	1	cefotiam	0	1	tetryzoline	0	1
839	chlorogenic acid	-0.0155296	0.454	chloropyrazine	-0.00944623	0.476	chlorogenic acid	-0.00436612	0.454	carbimazole	0	1	nitrofural	0	1	benzethonium chloride	0	1
840	etilefrine	-0.0153995	0.438	bacampicillin	-0.00934477	0.46	lithocholic acid	-0.00419846	0.476	pilocarpine	0	1	selegiline	0	1	hexestrol	0	1
841	mexiletine	-0.0153124	0.474	meteneprost	-0.00885413	0.426	benzthiazide	-0.0041143	0.463	cisapride	0	1	L-methionine sulfoximine	0	1	tetrandrine	0	1
842	N6-methyladenosine	-0.0151861	0.442	pentetic acid	-0.00866872	0.438	levothyroxine sodium	-0.00407243	0.451	epiandrosterone	0	1	phenacetin	0	1	fluorocurarine	0	1
843	edrophonium chloride	-0.015186	0.434	phentolamine	-0.00809432	0.404	tamoxifen	-0.00346122	0.456	dicloxacillin	0	1	benperidol	0	1	cefmetazole	0	1
844	etofylline	-0.0151073	0.446	5213008	-0.00795562	0.482	nalbuphine	-0.0030341	0.482	dinoprost	0	1	pyrazinamide	0	1	strophanthidin	0	1
845	dexamethasone	-0.0150447	0.432	citalopram	-0.00752032	0.45	azapropazone	-0.00206932	0.514	fluoxetine	0	1	tolazamide	0	1	altizide	0	1
846	pyrithyldione	-0.014921	0.426	oxamniquine	-0.00702434	0.456	Prestwick-664	-0.00156388	0.472	glycocholic acid	0	1	terconazole	0	1	sulfaquinoxaline	0	1
847	lisinopril	-0.0149189	0.46	bisoprolol	-0.00651563	0.484	ketoconazole	-0.00140423	0.49	hexetidine	0	1	orciprenaline	0	1	nadide	0	1
848	benzonatate	-0.0149126	0.428	dobutamine	-0.00564849	0.444	butamben	-0.00115753	0.493	nitrofural	0	1	rifampicin	0	1	butamben	0	1
849	clenbuterol	-0.0139646	0.456	LY-294002	-0.0054475	0.48	cefalexin	-0.000917341	0.471	iohexol	0	1	methoxamine	0	1	alclometasone	0	1
850	roxithromycin	-0.0135428	0.442	mexiletine	-0.00535313	0.488	riboflavin	-0.000811117	0.496	6-azathymine	0	1	tetramisole	0	1	ramifenazone	0	1
851	todralazine	-0.0132629	0.5	scoulerine	-0.00475204	0.516	sulfabenzamide	-0.000756951	0.5	cetirizine	0	1	nifuroxazide	0	1	sulfamethizole	0	1
852	vinburnine	-0.0131079	0.466	spaglumic acid	-0.00471871	0.474	alpha-yohimbine	-0.000504696	0.513	L-methionine sulfoximine	0	1	colistin	0	1	sulfapyridine	0	1
853	papaverine	-0.0130638	0.486	lisinopril	-0.00447265	0.436	tetracycline	-0.000310994	0.47	phenacetin	0	1	tiaprofenic acid	0	1	propidium iodide	0	1
854	foliosidine	-0.0123773	0.44	altretamine	-0.00444162	0.478	PHA-00745360	-0.000158841	0.498	benperidol	0	1	sisomicin	0	1	demeclocycline	0	1
855	hemicholinium	-0.0111437	0.406	nialamide	-0.0040238	0.446	articaine	5.73916e-05	0.522	etifenin	0	1	ethionamide	0	1	eucatropine	0	1
856	meclocycline	-0.00877651	0.48	NS-398	-0.00398395	0.474	ondansetron	0.000333748	0.498	tolazamide	0	1	R-atenolol	0	1	spiramycin	0	1
857	atracurium besilate	-0.00800258	0.432	dienestrol	-0.00370441	0.48	probenecid	0.000940273	0.489	cefaclor	0	1	vancomycin	0	1	sulfadimidine	0	1
858	acetazolamide	-0.00747161	0.446	morantel	-0.00361626	0.442	retrorsine	0.00113265	0.464	terconazole	0	1	nystatin	0	1	alpha-ergocryptine	0	1
859	nialamide	-0.00719312	0.506	iobenguane	-0.00262854	0.528	(-)-isoprenaline	0.00116821	0.479	orciprenaline	0	1	tenoxicam	0	1	vidarabine	0	1
860	albendazole	-0.00682341	0.504	kinetin	-0.00252945	0.46	sulindac	0.00151077	0.442	trimethadione	0	1	suxibuzone	0	1	corbadrine	0	1
861	isoxicam	-0.00576149	0.448	thalidomide	-0.00252089	0.484	5186223	0.00207763	0.493	tetramisole	0	1	tetryzoline	0	1	zomepirac	0	1
862	alpha-yohimbine	-0.00518032	0.468	cinchonidine	-0.00251854	0.468	pregnenolone	0.00289146	0.478	nifuroxazide	0	1	benzethonium chloride	0	1	hecogenin	0	1
863	SC-19220	-0.00477206	0.442	tetracycline	-0.00239251	0.48	methylergometrine	0.00292558	0.484	colistin	0	1	kinetin	0	1	mevalolactone	0	1
864	meteneprost	-0.00387966	0.492	aminophenazone	-0.00229627	0.446	sulfamethoxazole	0.00361298	0.494	sisomicin	0	1	hexestrol	0	1	cinoxacin	0	1
865	myosmine	-0.0032578	0.48	C-75	-0.00161002	0.462	khellin	0.00375195	0.464	R-atenolol	0	1	tetrandrine	0	1	cicloheximide	0	1
866	glycopyrronium bromide	2.30555e-05	0.524	sulfapyridine	-0.00139902	0.5	lisinopril	0.00377798	0.472	vancomycin	0	1	cefuroxime	0	1	amrinone	0	1
867	CP-863187	0.000222297	0.52	pralidoxime	-0.00107815	0.512	ozagrel	0.00384012	0.446	tenoxicam	0	1	sulfaquinoxaline	0	1	carbinoxamine	0	1
868	meticrane	0.00295236	0.432	primidone	-0.000859927	0.51	mebeverine	0.0038989	0.452	suxibuzone	0	1	nadide	0	1	azlocillin	0	1
869	valdecoxib	0.00340813	0.47	loxapine	8.27295e-05	0.5	bicuculline	0.00407705	0.475	tetryzoline	0	1	butamben	0	1	securinine	0	1
870	CP-944629	0.00473519	0.458	doxylamine	0.000514382	0.512	methoxsalen	0.00415382	0.484	benzethonium chloride	0	1	alclometasone	0	1	gabapentin	0	1
871	metoprolol	0.0049022	0.492	cefoxitin	0.00127548	0.478	lycorine	0.00417851	0.462	etanidazole	0	1	sulfapyridine	0	1	cefoxitin	0	1
872	Prestwick-664	0.00510132	0.5	salsolinol	0.0018712	0.506	cinchonidine	0.00421908	0.472	kinetin	0	1	metoprolol	0	1	iopromide	0	1
873	diltiazem	0.00592352	0.468	sulfaphenazole	0.00237326	0.5	captopril	0.00436646	0.451	anabasine	0	1	demeclocycline	0	1	pyrithyldione	0	1
874	2,6-dimethylpiperidine	0.00675611	0.472	octopamine	0.00334463	0.48	harmine	0.00442444	0.488	hexestrol	0	1	bendroflumethiazide	0	1	DL-thiorphan	0	1
875	N-acetyl-L-leucine	0.00680894	0.504	SB-202190	0.00462452	0.44	oxamniquine	0.00462805	0.461	tetrandrine	0	1	spiramycin	0	1	alpha-yohimbine	0	1
876	tetracycline	0.00695333	0.456	etynodiol	0.00481646	0.468	MK-886	0.00508706	0.462	fluorocurarine	0	1	ethoxyquin	0	1	corynanthine	0	1
877	mafenide	0.00762527	0.496	propranolol	0.0052179	0.436	kinetin	0.00509869	0.459	cefuroxime	0	1	cefazolin	0	1	salsolinol	0	1
878	arecoline	0.00823416	0.484	lumicolchicine	0.00596312	0.478	rolipram	0.00521403	0.467	sulfaquinoxaline	0	1	guaifenesin	0	1	Prestwick-691	0	1
879	sulfacetamide	0.00851694	0.44	vitexin	0.00608264	0.462	felbinac	0.00583221	0.436	nadide	0	1	thiamazole	0	1	mycophenolic acid	0	1
880	guanethidine	0.00854027	0.51	monocrotaline	0.00637474	0.458	betamethasone	0.00589672	0.44	butamben	0	1	alpha-ergocryptine	0	1	harmalol	0	1
881	quipazine	0.00855844	0.488	rolipram	0.0070316	0.44	fluvastatin	0.00604888	0.49	alclometasone	0	1	vidarabine	0	1	metacycline	0	1
882	(+)-isoprenaline	0.00876356	0.49	homosalate	0.00731457	0.438	pentetic acid	0.006789	0.42	metoprolol	0	1	corbadrine	0	1	pronetalol	0	1
883	halofantrine	0.0089961	0.464	tremorine	0.00852997	0.462	nicotinic acid	0.00696001	0.442	demeclocycline	0	1	isoetarine	0	1	cyclopenthiazide	0	1
884	pyridoxine	0.00920379	0.44	roxarsone	0.0088497	0.436	hemicholinium	0.00774688	0.421	sulfamethoxypyridazine	0	1	zomepirac	0	1	etofenamate	0	1
885	sulfaphenazole	0.00925608	0.442	levothyroxine sodium	0.00908014	0.45	3-nitropropionic acid	0.00778947	0.451	fenoprofen	0	1	mevalolactone	0	1	nifurtimox	0	1
886	AH-6809	0.00926872	0.488	levodopa	0.00959437	0.42	mestranol	0.0084319	0.444	bendroflumethiazide	0	1	amrinone	0	1	pancuronium bromide	0	1
887	levothyroxine sodium	0.00935914	0.484	sulpiride	0.00969327	0.464	moxonidine	0.00845211	0.392	spiramycin	0	1	carbinoxamine	0	1	naftopidil	0	1
888	chenodeoxycholic acid	0.0118883	0.468	gramine	0.00977058	0.452	cyclopenthiazide	0.00883207	0.41	sulfadimidine	0	1	azlocillin	0	1	sitosterol	0	1
889	paroxetine	0.012016	0.47	SC-19220	0.00984037	0.488	diethylstilbestrol	0.00910802	0.424	diethylstilbestrol	0	1	securinine	0	1	letrozole	0	1
890	fosfosal	0.0124859	0.446	quinidine	0.0101516	0.442	5213008	0.00920107	0.451	guaifenesin	0	1	gabapentin	0	1	molindone	0	1
891	PHA-00816795	0.0125652	0.382	hydrocortisone	0.0103874	0.398	piroxicam	0.00927148	0.443	thiamazole	0	1	clidinium bromide	0	1	cefalonium	0	1
892	acetylsalicylsalicylic acid	0.0126147	0.462	sisomicin	0.0108843	0.424	chloropyrazine	0.00966313	0.467	ribostamycin	0	1	cefoxitin	0	1	moxonidine	0	1
893	iopamidol	0.0126634	0.462	sulfamethoxazole	0.0112428	0.448	bemegride	0.00976601	0.447	vidarabine	0	1	iopromide	0	1	fluticasone	0	1
894	terbutaline	0.0138148	0.452	spironolactone	0.0113754	0.42	SC-560	0.0100975	0.39	sulfanilamide	0	1	pyrithyldione	0	1	fursultiamine	0	1
895	sulfanilamide	0.0158979	0.414	khellin	0.0113944	0.416	mephenytoin	0.010264	0.4	corbadrine	0	1	sulfamonomethoxine	0	1	etilefrine	0	1
896	SB-202190	0.0159961	0.418	foliosidine	0.0124126	0.422	lumicolchicine	0.0109447	0.396	mevalolactone	0	1	DL-thiorphan	0	1	zuclopenthixol	0	1
897	tinidazole	0.016395	0.446	propantheline bromide	0.0128937	0.43	citalopram	0.0111957	0.407	cicloheximide	0	1	corynanthine	0	1	alprostadil	0	1
898	tridihexethyl	0.0167277	0.424	mebendazole	0.0130853	0.392	NS-398	0.0124035	0.388	azlocillin	0	1	Prestwick-691	0	1	methyldopate	0	1
899	iobenguane	0.01701	0.444	Y-27632	0.0135233	0.428	mebendazole	0.0125489	0.42	butacaine	0	1	mycophenolic acid	0	1	ozagrel	0	1
900	bretylium tosilate	0.0171073	0.434	nabumetone	0.0141285	0.422	suxibuzone	0.0130583	0.363	securinine	0	1	metacycline	0	1	asiaticoside	0	1
901	picrotoxinin	0.0172268	0.422	propoxycaine	0.0141465	0.424	minocycline	0.0136006	0.395	gabapentin	0	1	cyclopenthiazide	0	1	tribenoside	0	1
902	alfaxalone	0.0175672	0.434	eldeline	0.0144072	0.358	citiolone	0.0142796	0.467	methazolamide	0	1	etofenamate	0	1	levocabastine	0	1
903	phenindione	0.0175884	0.398	bicuculline	0.0147559	0.414	fludrocortisone	0.0145574	0.364	pyrithyldione	0	1	pancuronium bromide	0	1	roxarsone	0	1
904	aminocaproic acid	0.0180074	0.464	carisoprodol	0.0149678	0.362	phensuximide	0.0154407	0.344	sulfamonomethoxine	0	1	naftopidil	0	1	piribedil	0	1
905	trimethadione	0.0182046	0.414	exisulind	0.0152209	0.372	gramine	0.0155185	0.397	DL-thiorphan	0	1	sitosterol	0	1	lymecycline	0	1
906	probucol	0.0183905	0.426	benfotiamine	0.0156773	0.386	levodopa	0.0155787	0.386	salsolinol	0	1	fluvoxamine	0	1	talampicillin	0	1
907	amikacin	0.0189947	0.43	Prestwick-664	0.0161073	0.398	rifampicin	0.0157816	0.365	Prestwick-691	0	1	letrozole	0	1	torasemide	0	1
908	brinzolamide	0.0195249	0.408	sulfachlorpyridazine	0.0161373	0.348	foliosidine	0.0162757	0.361	mycophenolic acid	0	1	moxonidine	0	1	etomidate	0	1
909	harmalol	0.0195736	0.412	methoxsalen	0.0165999	0.336	nystatin	0.0165132	0.398	harmalol	0	1	oxamniquine	0	1	moracizine	0	1
910	retrorsine	0.0196637	0.394	theophylline	0.01774	0.406	dacarbazine	0.016645	0.359	meptazinol	0	1	zardaverine	0	1	phensuximide	0	1
911	diperodon	0.0200026	0.442	acetazolamide	0.0178842	0.386	AR-A014418	0.0171513	0.356	etofenamate	0	1	sanguinarine	0	1	netilmicin	0	1
912	zoxazolamine	0.0202492	0.422	AR-A014418	0.018576	0.37	harman	0.0177734	0.414	pancuronium bromide	0	1	fluticasone	0	1	iopanoic acid	0	1
913	epiandrosterone	0.0217499	0.452	ethionamide	0.0187031	0.364	glycocholic acid	0.0178235	0.333	sitosterol	0	1	etilefrine	0	1	procarbazine	0	1
914	etifenin	0.0218982	0.402	mestranol	0.0187809	0.368	urapidil	0.0179205	0.353	fluvoxamine	0	1	zalcitabine	0	1	penbutolol	0	1
915	etiocholanolone	0.0219022	0.394	chlormezanone	0.0190144	0.38	primidone	0.0179447	0.355	sotalol	0	1	zuclopenthixol	0	1	naftifine	0	1
916	NS-398	0.0224542	0.446	SB-203580	0.0200289	0.36	convolamine	0.0181738	0.357	moxonidine	0	1	alprostadil	0	1	levopropoxyphene	0	1
917	oxybuprocaine	0.0227351	0.408	iohexol	0.0205562	0.338	sulfamerazine	0.01828	0.353	zardaverine	0	1	methyldopate	0	1	etidronic acid	0	1
918	butacaine	0.0227642	0.434	azlocillin	0.021278	0.416	acetazolamide	0.0193895	0.35	sanguinarine	0	1	ozagrel	0	1	spectinomycin	0	1
919	Prestwick-642	0.0231553	0.394	convolamine	0.0216523	0.356	salbutamol	0.0195666	0.383	etilefrine	0	1	tribenoside	0	1	benzthiazide	0	1
920	selegiline	0.0233075	0.406	phenylpropanolamine	0.021783	0.354	isosorbide	0.0196573	0.32	zalcitabine	0	1	levocabastine	0	1	procyclidine	0	1
921	cefaclor	0.0242236	0.368	securinine	0.0221438	0.392	carisoprodol	0.0202131	0.327	harpagoside	0	1	roxarsone	0	1	Prestwick-864	0	1
922	CAY-10397	0.0247087	0.4	pancuronium bromide	0.0223026	0.384	etynodiol	0.0202381	0.353	alprostadil	0	1	rimexolone	0	1	piromidic acid	0	1
923	Prestwick-1084	0.0248903	0.396	aminophylline	0.0225163	0.368	dienestrol	0.0203611	0.385	methyldopate	0	1	torasemide	0	1	fosfosal	0	1
924	phentolamine	0.0249313	0.388	retrorsine	0.0226736	0.382	trimethadione	0.0207349	0.354	asiaticoside	0	1	etomidate	0	1	trichlormethiazide	0	1
925	clorsulon	0.0250962	0.368	salbutamol	0.0227188	0.36	homosalate	0.0212697	0.307	tribenoside	0	1	moracizine	0	1	simvastatin	0	1
926	homatropine	0.0255214	0.39	5186223	0.0228256	0.312	carbimazole	0.021449	0.323	risperidone	0	1	phensuximide	0	1	reserpine	0	1
927	isoniazid	0.0256873	0.418	oxybuprocaine	0.0242216	0.368	genistein	0.0215533	0.351	levocabastine	0	1	iopanoic acid	0	1	suprofen	0	1
928	isosorbide	0.0263649	0.4	MK-886	0.0242222	0.348	pancuronium bromide	0.0217055	0.342	roxarsone	0	1	ioxaglic acid	0	1	mestranol	0	1
929	dl-alpha tocopherol	0.0265159	0.424	letrozole	0.0245628	0.348	phenylpropanolamine	0.0219456	0.298	torasemide	0	1	loracarbef	0	1	chloropyramine	0	1
930	kinetin	0.0266232	0.474	dinoprost	0.0246276	0.352	loracarbef	0.0222204	0.301	moracizine	0	1	procarbazine	0	1	(+/-)-catechin	0	1
931	Prestwick-692	0.0266383	0.41	loracarbef	0.0250924	0.32	cefadroxil	0.0223389	0.327	phensuximide	0	1	naftifine	0	1	paromomycin	0	1
932	isocorydine	0.0267156	0.396	trichlormethiazide	0.0253708	0.326	cyanocobalamin	0.0223582	0.306	spaglumic acid	0	1	Prestwick-1103	0	1	scopolamine	0	1
933	telenzepine	0.0268507	0.422	nicotinic acid	0.0257543	0.356	procyclidine	0.0225172	0.296	iopanoic acid	0	1	liothyronine	0	1	lasalocid	0	1
934	dropropizine	0.0269714	0.412	urapidil	0.0258607	0.326	aminophenazone	0.0227487	0.3	ioxaglic acid	0	1	theophylline	0	1	fluvastatin	0	1
935	letrozole	0.0269974	0.402	sulindac	0.0266295	0.466	dyclonine	0.022904	0.33	cyclic adenosine monophosphate	0	1	benzthiazide	0	1	aminophylline	0	1
936	glafenine	0.0274263	0.4	cyclopenthiazide	0.0268252	0.272	alcuronium chloride	0.0231139	0.307	loracarbef	0	1	procyclidine	0	1	ethaverine	0	1
937	mycophenolic acid	0.0293567	0.388	noscapine	0.0270501	0.326	scoulerine	0.0235301	0.359	naftifine	0	1	Prestwick-864	0	1	profenamine	0	1
938	Prestwick-920	0.0294778	0.386	norfloxacin	0.0272987	0.346	loxapine	0.0236604	0.308	bethanechol	0	1	piromidic acid	0	1	carbachol	0	1
939	nipecotic acid	0.0298915	0.4	phensuximide	0.0273144	0.354	N6-methyladenosine	0.0238917	0.304	Prestwick-1103	0	1	simvastatin	0	1	nicotinic acid	0	1
940	cefalexin	0.0299699	0.402	thiamazole	0.0273839	0.332	docosahexaenoic acid ethyl ester	0.0249155	0.42	levopropoxyphene	0	1	suprofen	0	1	3-acetylcoumarin	0	1
941	metacycline	0.030003	0.418	naphazoline	0.0277247	0.304	doxylamine	0.025244	0.28	etidronic acid	0	1	oxolamine	0	1	hymecromone	0	1
942	theophylline	0.0303678	0.37	boldine	0.02795	0.308	pralidoxime	0.0262061	0.313	spectinomycin	0	1	mestranol	0	1	(+)-isoprenaline	0	1
943	mercaptopurine	0.0321223	0.4	atropine methonitrate	0.0282047	0.322	zomepirac	0.0270722	0.324	benzthiazide	0	1	tolmetin	0	1	propofol	0	1
944	thiamine	0.032398	0.39	methyldopa	0.028311	0.324	xamoterol	0.0273635	0.257	procyclidine	0	1	chloropyramine	0	1	crotamiton	0	1
945	pancuronium bromide	0.033472	0.368	mebeverine	0.0284095	0.33	sulfachlorpyridazine	0.0274625	0.281	Prestwick-864	0	1	(+/-)-catechin	0	1	bemegride	0	1
946	alfadolone	0.0347105	0.378	diperodon	0.0291309	0.314	boldine	0.0276112	0.291	piromidic acid	0	1	propantheline bromide	0	1	esculin	0	1
947	eldeline	0.0349082	0.358	bendroflumethiazide	0.0295681	0.31	demeclocycline	0.027629	0.281	trichlormethiazide	0	1	scopolamine	0	1	thioperamide	0	1
948	Y-27632	0.035032	0.366	meclocycline	0.0301668	0.31	sisomicin	0.0289681	0.241	tetroquinone	0	1	furazolidone	0	1	eticlopride	0	1
949	carbinoxamine	0.0357927	0.368	alfadolone	0.0305332	0.304	tropine	0.0295396	0.228	simvastatin	0	1	lasalocid	0	1	propranolol	0	1
950	tolazamide	0.0367947	0.356	harmine	0.0309431	0.346	levopropoxyphene	0.0297194	0.239	suprofen	0	1	diclofenamide	0	1	digoxigenin	0	1
951	sulfamethoxypyridazine	0.0374361	0.396	dyclonine	0.0320282	0.338	meteneprost	0.029771	0.253	oxolamine	0	1	aminophylline	0	1	felbinac	0	1
952	harmine	0.0378405	0.362	carbinoxamine	0.0321173	0.296	eldeline	0.0297938	0.249	mestranol	0	1	ethaverine	0	1	diloxanide	0	1
953	mephenytoin	0.0386421	0.386	estrone	0.0323683	0.358	methyldopa	0.0301184	0.269	chloropyramine	0	1	profenamine	0	1	xamoterol	0	1
954	pirenperone	0.0386446	0.362	mecamylamine	0.0324175	0.284	chlormezanone	0.0302078	0.247	(+/-)-catechin	0	1	nicotinic acid	0	1	primidone	0	1
955	piperacillin	0.0388609	0.364	carbimazole	0.0327652	0.318	colchicine	0.0304794	0.277	propantheline bromide	0	1	hymecromone	0	1	(-)-atenolol	0	1
956	exisulind	0.0390376	0.362	chlorpropamide	0.0328512	0.442	diloxanide	0.0305277	0.262	scopolamine	0	1	(+)-isoprenaline	0	1	meglumine	0	1
957	sulfadimidine	0.0394812	0.326	alcuronium chloride	0.0328623	0.334	thalidomide	0.0308401	0.332	lasalocid	0	1	nizatidine	0	1	estrone	0	1
958	nomifensine	0.0395949	0.378	moxonidine	0.0329752	0.292	sulfaphenazole	0.0309889	0.253	iocetamic acid	0	1	propofol	0	1	rolipram	0	1
959	lincomycin	0.0424696	0.346	asiaticoside	0.0331916	0.316	Y-27632	0.0321288	0.22	doxazosin	0	1	pentetic acid	0	1	aminohippuric acid	0	1
960	propantheline bromide	0.0429138	0.376	sulfacetamide	0.033247	0.27	LY-294002	0.0321778	0.286	ganciclovir	0	1	crotamiton	0	1	urapidil	0	1
961	spironolactone	0.0432559	0.39	cefalexin	0.0333278	0.3	thiocolchicoside	0.0321795	0.244	aminophylline	0	1	bemegride	0	1	florfenicol	0	1
962	naftidrofuryl	0.043303	0.358	2-aminobenzenesulfonamide	0.0344013	0.29	aminophylline	0.0322364	0.243	ethaverine	0	1	esculin	0	1	idazoxan	0	1
963	IC-86621	0.0434625	0.29	trimethadione	0.0355003	0.246	epitiostanol	0.0326998	0.256	profenamine	0	1	thioperamide	0	1	bephenium hydroxynaphthoate	0	1
964	propranolol	0.0449494	0.366	mephenytoin	0.0358911	0.344	alfadolone	0.0333746	0.255	nicotinic acid	0	1	digoxigenin	0	1	altretamine	0	1
965	nimodipine	0.0451508	0.34	cefadroxil	0.0362272	0.288	pempidine	0.0342221	0.247	(+)-isoprenaline	0	1	felbinac	0	1	megestrol	0	1
966	adipiodone	0.0461898	0.342	flumequine	0.037474	0.254	diperodon	0.0344799	0.217	propofol	0	1	2-aminobenzenesulfonamide	0	1	oxybenzone	0	1
967	memantine	0.0465031	0.322	delsoline	0.0378081	0.314	sulfaguanidine	0.0352952	0.231	bemegride	0	1	primidone	0	1	prasterone	0	1
968	glipizide	0.0472104	0.35	BCB000040	0.038457	0.234	ethionamide	0.0354423	0.233	caffeic acid	0	1	(-)-atenolol	0	1	etynodiol	0	1
969	dobutamine	0.0491735	0.356	nizatidine	0.0392233	0.278	melatonin	0.0364321	0.217	thioperamide	0	1	meglumine	0	1	chrysin	0	1
970	demecarium bromide	0.0495926	0.354	glycocholic acid	0.0393472	0.226	Prestwick-689	0.0366329	0.189	propranolol	0	1	estrone	0	1	nabumetone	0	1
971	bethanechol	0.0500991	0.342	procyclidine	0.0398009	0.25	etanidazole	0.0367474	0.235	diloxanide	0	1	rolipram	0	1	octopamine	0	1
972	podophyllotoxin	0.0502608	0.368	yohimbic acid	0.03983	0.23	conessine	0.0368317	0.214	2-aminobenzenesulfonamide	0	1	aminohippuric acid	0	1	nisoxetine	0	1
973	parbendazole	0.0502825	0.4	suprofen	0.0398993	0.272	noscapine	0.0370476	0.208	xamoterol	0	1	urapidil	0	1	Prestwick-920	0	1
974	pepstatin	0.0509621	0.316	betamethasone	0.0401601	0.288	meptazinol	0.0373185	0.22	primidone	0	1	florfenicol	0	1	protriptyline	0	1
975	salbutamol	0.0509967	0.316	DL-PPMP	0.0406794	0.264	mecamylamine	0.037437	0.208	pralidoxime	0	1	idazoxan	0	1	esculetin	0	1
976	scopoletin	0.0510317	0.32	fusidic acid	0.0412377	0.272	cefmetazole	0.0375443	0.183	(-)-atenolol	0	1	bephenium hydroxynaphthoate	0	1	nipecotic acid	0	1
977	nabumetone	0.0512266	0.34	harman	0.0415203	0.352	sulfadiazine	0.0378082	0.218	meglumine	0	1	altretamine	0	1	gliquidone	0	1
978	sulfapyridine	0.051847	0.3	meptazinol	0.0415769	0.28	aminohippuric acid	0.03829	0.203	aminohippuric acid	0	1	megestrol	0	1	flucloxacillin	0	1
979	oleandomycin	0.0520065	0.336	SC-560	0.0416327	0.21	calcium pantothenate	0.038445	0.209	urapidil	0	1	oxybenzone	0	1	isradipine	0	1
980	W-13	0.0525475	0.28	3-nitropropionic acid	0.041874	0.266	oleandomycin	0.0392155	0.214	florfenicol	0	1	dioxybenzone	0	1	halofantrine	0	1
981	mepacrine	0.0527107	0.328	PF-01378883-00	0.0418917	0.238	letrozole	0.0392883	0.199	N-acetyl-L-leucine	0	1	etynodiol	0	1	rilmenidine	0	1
982	bacampicillin	0.0528586	0.286	xamoterol	0.0427617	0.236	cloxacillin	0.0393211	0.185	idazoxan	0	1	nimodipine	0	1	pizotifen	0	1
983	cefotetan	0.0529524	0.294	pirenperone	0.0434437	0.264	niflumic acid	0.0394133	0.186	bephenium hydroxynaphthoate	0	1	chrysin	0	1	alfaxalone	0	1
984	urapidil	0.0533249	0.324	N6-methyladenosine	0.0436476	0.26	lymecycline	0.0395405	0.204	altretamine	0	1	adrenosterone	0	1	trapidil	0	1
985	norfloxacin	0.0544244	0.342	cyclic adenosine monophosphate	0.04423	0.4	bendroflumethiazide	0.0398558	0.19	oxybenzone	0	1	bacitracin	0	1	articaine	0	1
986	suprofen	0.0553583	0.304	thioperamide	0.044304	0.254	buflomedil	0.0400951	0.181	promethazine	0	1	adipiodone	0	1	azapropazone	0	1
987	nicotinic acid	0.0556602	0.31	corbadrine	0.0443144	0.278	5140203	0.0402878	0.205	etynodiol	0	1	octopamine	0	1	quinidine	0	1
988	galantamine	0.0559852	0.292	zomepirac	0.044816	0.262	IC-86621	0.0404473	0.21	nimodipine	0	1	nisoxetine	0	1	lidoflazine	0	1
989	methoxsalen	0.0562582	0.314	fluvastatin	0.0451835	0.316	roxarsone	0.0405308	0.271	ursodeoxycholic acid	0	1	Prestwick-920	0	1	methoxsalen	0	1
990	naltrexone	0.0563248	0.318	pregnenolone	0.0452572	0.228	nialamide	0.040562	0.185	chrysin	0	1	nipecotic acid	0	1	azacitidine	0	1
991	aminophylline	0.0574987	0.274	metacycline	0.0454481	0.258	hydroxyachillin	0.0407475	0.19	adrenosterone	0	1	Prestwick-981	0	1	piperacillin	0	1
992	isometheptene	0.0577043	0.306	pentoxifylline	0.0454552	0.21	diclofenamide	0.0407683	0.188	nabumetone	0	1	gliquidone	0	1	cefamandole	0	1
993	buspirone	0.0577364	0.308	molindone	0.0454757	0.208	asiaticoside	0.0413069	0.209	adipiodone	0	1	alfadolone	0	1	levomepromazine	0	1
994	ceforanide	0.058505	0.322	cyanocobalamin	0.0458611	0.232	oxedrine	0.0418942	0.204	octopamine	0	1	flucloxacillin	0	1	cromoglicic acid	0	1
995	zalcitabine	0.0591888	0.338	amikacin	0.0460464	0.214	bambuterol	0.0423931	0.176	proxymetacaine	0	1	isradipine	0	1	mecamylamine	0	1
996	hydroxyachillin	0.0596672	0.262	Prestwick-1080	0.0460825	0.27	(-)-catechin	0.0427847	0.18	proxyphylline	0	1	halofantrine	0	1	Prestwick-1082	0	1
997	N-acetylmuramic acid	0.0608841	0.268	conessine	0.0461423	0.206	suprofen	0.0431857	0.174	atropine methonitrate	0	1	rilmenidine	0	1	prednicarbate	0	1
998	MK-886	0.0616603	0.29	ondansetron	0.0463113	0.222	glafenine	0.0437993	0.233	nisoxetine	0	1	alfaxalone	0	1	Prestwick-1084	0	1
999	Prestwick-972	0.061804	0.26	harmalol	0.0471268	0.214	fusidic acid	0.0442839	0.185	Prestwick-920	0	1	articaine	0	1	methanthelinium bromide	0	1
1000	dyclonine	0.063022	0.326	glafenine	0.0477887	0.252	oxybuprocaine	0.0443495	0.156	nipecotic acid	0	1	enilconazole	0	1	tropine	0	1
1001	meprylcaine	0.063419	0.292	levopropoxyphene	0.0488246	0.198	adipiodone	0.0447798	0.18	aminocaproic acid	0	1	Prestwick-983	0	1	chloropyrazine	0	1
1002	acenocoumarol	0.0639613	0.23	etanidazole	0.0492275	0.2	pindolol	0.0455385	0.159	Prestwick-981	0	1	azapropazone	0	1	(-)-isoprenaline	0	1
1003	STOCK1N-35874	0.0654198	0.278	Prestwick-1103	0.0498607	0.23	sodium phenylbutyrate	0.0457217	0.187	gliquidone	0	1	isometheptene	0	1	oxedrine	0	1
1004	sulfachlorpyridazine	0.0666115	0.24	oleandomycin	0.049911	0.18	BCB000040	0.045825	0.155	alfadolone	0	1	quinidine	0	1	propoxycaine	0	1
1005	clidinium bromide	0.0666771	0.278	isometheptene	0.0502566	0.174	bupivacaine	0.0460158	0.158	isradipine	0	1	lidoflazine	0	1	PNU-0230031	0	1
1006	estrone	0.0670891	0.3	melatonin	0.0504074	0.222	estrone	0.0466394	0.219	scopoletin	0	1	piperacillin	0	1	0179445-0000	0	1
1007	bergenin	0.0677175	0.258	dacarbazine	0.0504829	0.214	acetylsalicylsalicylic acid	0.0467953	0.145	Prestwick-972	0	1	cefamandole	0	1	PNU-0251126	0	1
1008	5140203	0.0690284	0.27	sulfaguanidine	0.0505161	0.228	trichlormethiazide	0.0468329	0.146	rilmenidine	0	1	levomepromazine	0	1	chlorambucil	0	1
1009	tropine	0.0692519	0.234	fosfosal	0.0509109	0.182	metacycline	0.0469079	0.187	alfaxalone	0	1	dienestrol	0	1	nialamide	0	1
1010	AR-A014418	0.0694217	0.26	diclofenamide	0.0511569	0.192	naphazoline	0.0480435	0.142	tiletamine	0	1	cromoglicic acid	0	1	quinethazone	0	1
1011	amiloride	0.0697572	0.268	sulfamerazine	0.0514699	0.172	meclocycline	0.0481067	0.175	enilconazole	0	1	ifosfamide	0	1	santonin	0	1
1012	pilocarpine	0.0711596	0.26	alprostadil	0.0517102	0.2	isometheptene	0.0508866	0.112	pirlindole	0	1	Prestwick-1082	0	1	Prestwick-1080	0	1
1013	piracetam	0.0713288	0.264	methyldopate	0.0524095	0.184	guanadrel	0.0509333	0.128	azapropazone	0	1	prednicarbate	0	1	homosalate	0	1
1014	5186324	0.0726976	0.238	acetylsalicylsalicylic acid	0.0524395	0.17	Prestwick-1103	0.0510739	0.128	isometheptene	0	1	meprylcaine	0	1	parbendazole	0	1
1015	flumequine	0.0733577	0.256	chenodeoxycholic acid	0.052833	0.278	propidium iodide	0.0513376	0.19	quinidine	0	1	Prestwick-1084	0	1	ciclacillin	0	1
1016	alprostadil	0.0736445	0.246	folic acid	0.0535537	0.206	fosfosal	0.0514666	0.126	lidoflazine	0	1	Prestwick-1085	0	1	paroxetine	0	1
1017	pentoxifylline	0.0740629	0.23	isocorydine	0.0539166	0.194	AH-6809	0.0518332	0.121	mitoxantrone	0	1	cyclopentolate	0	1	CP-320650-01	0	1
1018	oxolamine	0.0741013	0.238	Prestwick-689	0.0545649	0.192	pentoxifylline	0.0521746	0.112	methoxsalen	0	1	methanthelinium bromide	0	1	PHA-00745360	0	1
1019	butirosin	0.075155	0.244	glycopyrronium bromide	0.0547551	0.172	buspirone	0.0524665	0.134	dienestrol	0	1	dorzolamide	0	1	alcuronium chloride	0	1
1020	diazoxide	0.0753576	0.268	tropine	0.0548083	0.164	pirenzepine	0.0528404	0.116	cromoglicic acid	0	1	(-)-isoprenaline	0	1	phenoxybenzamine	0	1
1021	meptazinol	0.0760084	0.25	oxedrine	0.0548119	0.204	iproniazid	0.0529772	0.126	mecamylamine	0	1	oxedrine	0	1	nomegestrol	0	1
1022	furosemide	0.0761114	0.218	epirizole	0.0553521	0.206	iohexol	0.0532359	0.129	Prestwick-1082	0	1	propoxycaine	0	1	valinomycin	0	1
1023	cefoxitin	0.0764109	0.216	arecoline	0.0556876	0.158	flumequine	0.0539025	0.143	prednicarbate	0	1	PNU-0230031	0	1	rotenone	0	1
1024	xamoterol	0.0766164	0.224	cefmetazole	0.0557665	0.154	2-aminobenzenesulfonamide	0.0539853	0.115	meprylcaine	0	1	0179445-0000	0	1	PF-00539745-00	0	1
1025	genistein	0.0776902	0.26	colistin	0.0559201	0.158	nabumetone	0.0541588	0.14	Prestwick-1084	0	1	PNU-0251126	0	1	PF-01378883-00	0	1
1026	fenoterol	0.0780468	0.248	nimodipine	0.056616	0.186	isocorydine	0.0544742	0.134	Prestwick-1085	0	1	chlorambucil	0	1	3-nitropropionic acid	0	1
1027	prazosin	0.078423	0.206	calcium pantothenate	0.0572711	0.172	L-methionine sulfoximine	0.0547274	0.106	cyclopentolate	0	1	quinethazone	0	1	PF-00539758-00	0	1
1028	androsterone	0.0784776	0.298	clorsulon	0.0579207	0.164	DL-PPMP	0.0555418	0.115	methanthelinium bromide	0	1	santonin	0	1	AG-028671	0	1
1029	penbutolol	0.0797806	0.25	IC-86621	0.0581234	0.186	securinine	0.0557522	0.147	dorzolamide	0	1	homosalate	0	1	6-bromoindirubin-3'-oxime	0	1
1030	DL-PPMP	0.0799093	0.21	Prestwick-972	0.0588802	0.126	atropine methonitrate	0.0570391	0.139	(-)-isoprenaline	0	1	parbendazole	0	1	16,16-dimethylprostaglandin E2	0	1
1031	asiaticoside	0.080367	0.266	nystatin	0.0598277	0.16	ramifenazone	0.0573629	0.119	ramipril	0	1	ciclacillin	0	1	STOCK1N-35696	0	1
1032	ketorolac	0.0803866	0.194	brinzolamide	0.0609424	0.178	homatropine	0.0579015	0.095	benzylpenicillin	0	1	citalopram	0	1	STOCK1N-28457	0	1
1033	niflumic acid	0.0806293	0.218	bethanechol	0.0611861	0.122	adrenosterone	0.0579995	0.126	oxedrine	0	1	PHA-00745360	0	1	SC-560	0	1
1034	loracarbef	0.0806814	0.272	ascorbic acid	0.0614033	0.138	methyldopate	0.058041	0.122	mephenytoin	0	1	alcuronium chloride	0	1	BAS-012416453	0	1
1035	folic acid	0.0812944	0.234	12,13-EODE	0.0614791	0.142	praziquantel	0.0584176	0.109	propoxycaine	0	1	phenoxybenzamine	0	1	SB-202190	0	1
1036	fludrocortisone	0.0813652	0.256	diloxanide	0.061514	0.172	tenoxicam	0.0584292	0.089	PNU-0230031	0	1	nomegestrol	0	1	AH-23848	0	1
1037	sulfaquinoxaline	0.0814065	0.228	pepstatin	0.0616105	0.12	Prestwick-1080	0.05865	0.127	PNU-0251126	0	1	valinomycin	0	1	NS-398	0	1
1038	levopropoxyphene	0.0815848	0.202	lincomycin	0.0616822	0.144	NU-1025	0.0586868	0.169	chlorambucil	0	1	rotenone	0	1	SB-203580	0	1
1039	Prestwick-864	0.0817587	0.184	cloxacillin	0.0617413	0.154	molindone	0.0591804	0.109	quinethazone	0	1	PF-00562151-00	0	1	lomustine	0	1
1040	thioperamide	0.0838223	0.214	homatropine	0.0621195	0.15	dexpanthenol	0.0594263	0.105	Prestwick-1080	0	1	PF-00539745-00	0	1	AH-6809	0	1
1041	iproniazid	0.0846738	0.21	buspirone	0.0632947	0.13	glycopyrronium bromide	0.0598914	0.107	homosalate	0	1	PF-01378883-00	0	1	thapsigargin	0	1
1042	Prestwick-1103	0.0853268	0.22	Prestwick-642	0.0636421	0.132	arecoline	0.0601184	0.097	Prestwick-1100	0	1	erastin	0	1	AR-A014418	0	1
1043	paromomycin	0.0855822	0.182	tacrine	0.063754	0.234	bethanechol	0.0604207	0.082	parbendazole	0	1	3-nitropropionic acid	0	1	BCB000040	0	1
1044	diloxanide	0.085821	0.212	citiolone	0.0647276	0.12	pepstatin	0.0608247	0.088	ciclacillin	0	1	valdecoxib	0	1	15(S)-15-methylprostaglandin E2	0	1
1045	cyanocobalamin	0.0862813	0.176	bergenin	0.0648176	0.11	thioperamide	0.0608856	0.124	citalopram	0	1	PF-00539758-00	0	1	meteneprost	0	1
1046	cefmetazole	0.0876857	0.182	5140203	0.0649212	0.142	clorsulon	0.0618549	0.1	paroxetine	0	1	0225151-0000	0	1	CP-863187	0	1
1047	carbimazole	0.0878424	0.186	sulfamonomethoxine	0.0650666	0.166	dropropizine	0.0623345	0.086	PHA-00745360	0	1	C-75	0	1	IC-86621	0	1
1048	quinidine	0.0880272	0.214	niflumic acid	0.0651067	0.092	corbadrine	0.0625154	0.118	alcuronium chloride	0	1	AG-028671	0	1	BCB000038	0	1
1049	gelsemine	0.0889096	0.184	adrenosterone	0.0651638	0.16	clonidine	0.0626565	0.131	phenoxybenzamine	0	1	6-bromoindirubin-3'-oxime	0	1	vinblastine	0	1
1050	bromopride	0.089009	0.206	thiocolchicoside	0.0651873	0.092	dl-alpha tocopherol	0.0627737	0.088	nomegestrol	0	1	STOCK1N-35696	0	1	iohexol	0.16339	0.95915
1051	cyclic adenosine monophosphate	0.089168	0.178	(+)-isoprenaline	0.0654323	0.164	dinoprost	0.064711	0.104	valinomycin	0	1	STOCK1N-28457	0	1	pregnenolone	0.16712	0.85337
1052	khellin	0.0893425	0.218	bambuterol	0.0655678	0.162	12,13-EODE	0.064935	0.065	PF-00562151-00	0	1	SC-560	0	1	5186223	0.17349	0.878658
1053	dacarbazine	0.0903231	0.19	dropropizine	0.0663254	0.142	epirizole	0.0658575	0.101	PF-00875133-00	0	1	SB-202190	0	1	homatropine	0.175665	0.914758
1054	riluzole	0.0903969	0.192	etilefrine	0.0669475	0.142	STOCK1N-35874	0.0664136	0.083	erastin	0	1	AH-23848	0	1	pralidoxime	0.17568	0.933888
1055	fusaric acid	0.0916585	0.182	hydroxyachillin	0.0669677	0.11	yohimbic acid	0.0665656	0.092	3-nitropropionic acid	0	1	NS-398	0	1	propantheline bromide	0.17768	0.961211
1056	hydroquinine	0.0920414	0.206	fusaric acid	0.067498	0.142	succinylsulfathiazole	0.0669027	0.061	valdecoxib	0	1	SB-203580	0	1	glafenine	0.179185	0.887976
1057	pheniramine	0.0920504	0.174	etifenin	0.067763	0.188	gabexate	0.0670451	0.079	PF-00539758-00	0	1	lomustine	0	1	diclofenamide	0.18007	0.938376
1058	nefopam	0.0936555	0.214	etiocholanolone	0.068029	0.156	tiletamine	0.0682686	0.06	0225151-0000	0	1	AH-6809	0	1	butacaine	0.180395	0.888304
1059	etamivan	0.0936654	0.262	NU-1025	0.0684772	0.182	sulfamethizole	0.0701291	0.066	C-75	0	1	CP-319743	0	1	kinetin	0.180735	0.959177
1060	sulfamethoxazole	0.0937425	0.166	hydrochlorothiazide	0.0687571	0.12	theophylline	0.0701605	0.057	5155877	0	1	semustine	0	1	khellin	0.181575	0.879176
1061	delsoline	0.093934	0.184	butacaine	0.0695223	0.114	harmalol	0.0708527	0.051	dinoprostone	0	1	BCB000040	0	1	pentetic acid	0.182245	0.919575
1062	fluvastatin	0.0944977	0.282	furosemide	0.0710904	0.136	fusaric acid	0.0709704	0.073	6-bromoindirubin-3'-oxime	0	1	meteneprost	0	1	meptazinol	0.18242	0.659116
1063	ketotifen	0.0948923	0.23	lymecycline	0.0728505	0.094	nizatidine	0.0714106	0.059	16,16-dimethylprostaglandin E2	0	1	CP-863187	0	1	guanadrel	0.183655	0.90527
1064	etanidazole	0.0953807	0.15	adipiodone	0.0730687	0.098	meprylcaine	0.0726955	0.071	STOCK1N-35696	0	1	IC-86621	0	1	loracarbef	0.1843	0.864128
1065	orciprenaline	0.0956363	0.18	iproniazid	0.0731257	0.11	tacrine	0.0727571	0.157	SC-560	0	1	vinblastine	0	1	isosorbide	0.184815	0.829621
1066	naphazoline	0.0961633	0.176	albendazole	0.0735585	0.138	Prestwick-864	0.0727596	0.048	SB-202190	0	1	norfloxacin	0.16482	0.99509	amikacin	0.185015	0.589149
1067	sirolimus	0.0963493	0.25	clonidine	0.0736176	0.11	amikacin	0.0729367	0.062	AH-23848	0	1	khellin	0.1676	0.966766	citalopram	0.185735	0.901587
1068	12,13-EODE	0.0966196	0.162	paromomycin	0.0736871	0.146	etifenin	0.0737586	0.087	SB-203580	0	1	trimethadione	0.16957	0.990609	decamethonium bromide	0.188805	0.756947
1069	bambuterol	0.0966709	0.188	probucol	0.0738591	0.08	bergenin	0.0738276	0.05	lomustine	0	1	dacarbazine	0.17119	0.991909	glycopyrronium bromide	0.189875	0.31738
1070	iohexol	0.0972941	0.2	AH-6809	0.0745236	0.114	folic acid	0.0751198	0.067	AH-6809	0	1	methoxsalen	0.17175	0.921594	ethionamide	0.190445	0.712372
1071	prednisolone	0.0984861	0.158	dexpanthenol	0.0755396	0.108	sulfacetamide	0.0756712	0.053	SC-19220	0	1	altizide	0.17369	0.988049	sulfamerazine	0.192735	0.829551
1072	moxonidine	0.0991128	0.15	pempidine	0.0762935	0.112	alprostadil	0.0759419	0.057	0198306-0000	0	1	mecamylamine	0.175785	0.991854	memantine	0.19308	0.78676
1073	PF-01378883-00	0.0997653	0.162	sodium phenylbutyrate	0.0766148	0.124	Prestwick-972	0.0760777	0.042	PHA-00816795	0	1	tremorine	0.176615	0.991975	etanidazole	0.19362	0.805103
1074	salsolinol	0.0998163	0.168	tridihexethyl	0.0768878	0.1	ketorolac	0.0773221	0.04	CP-319743	0	1	propidium iodide	0.17782	0.80685	bendroflumethiazide	0.193965	0.34645
1075	monocrotaline	0.10084	0.206	acenocoumarol	0.0772076	0.102	nimodipine	0.0777547	0.055	BCB000040	0	1	methyldopa	0.181175	0.975289	dienestrol	0.194655	0.89176
1076	calcium pantothenate	0.101336	0.136	sitosterol	0.0775156	0.072	Prestwick-967	0.0779611	0.048	15(S)-15-methylprostaglandin E2	0	1	ketoprofen	0.183925	0.949841	doxylamine	0.19473	0.604032
1077	vancomycin	0.102417	0.196	meprylcaine	0.0788434	0.108	penbutolol	0.0784538	0.075	meteneprost	0	1	amikacin	0.184165	0.900758	ursodeoxycholic acid	0.19477	0.820772
1078	C-75	0.102763	0.176	clenbuterol	0.0794706	0.132	lincomycin	0.0785173	0.023	CP-863187	0	1	cefmetazole	0.186905	0.929929	etifenin	0.19516	0.773419
1079	sisomicin	0.103137	0.138	L-methionine sulfoximine	0.0795454	0.082	ifosfamide	0.0787634	0.067	BCB000038	0	1	pralidoxime	0.18945	0.919416	diethylstilbestrol	0.195235	0.47284
1080	cefoperazone	0.103246	0.156	acebutolol	0.080589	0.066	neomycin	0.0789304	0.034	sulpiride	0.16299	0.998857	etifenin	0.19003	0.922002	vitexin	0.197015	0.711538
1081	thiamphenicol	0.104599	0.116	dl-alpha tocopherol	0.0815652	0.064	butacaine	0.0794022	0.036	nifurtimox	0.185205	0.887186	fusidic acid	0.191305	0.877624	nizatidine	0.197375	0.764921
1082	R-atenolol	0.104815	0.166	telenzepine	0.0823169	0.072	acebutolol	0.0794289	0.049	tremorine	0.18962	0.958004	diethylstilbestrol	0.19147	0.833941	convolamine	0.19754	0.782679
1083	5186223	0.105227	0.144	Prestwick-967	0.0824637	0.082	bephenium hydroxynaphthoate	0.079604	0.057	5186324	0.191595	0.979766	paromomycin	0.192555	0.902479	Prestwick-689	0.19766	0.60417
1084	vinblastine	0.107974	0.146	pirenzepine	0.0827097	0.074	decamethonium bromide	0.0798915	0.048	hydroflumethiazide	0.19167	0.942626	etanidazole	0.195815	0.824453	aminophenazone	0.19794	0.431982
1085	SB-203580	0.108245	0.174	Prestwick-864	0.0831658	0.1	furosemide	0.0800831	0.046	cinchonine	0.192955	0.943142	Prestwick-1080	0.19695	0.485994	gabexate	0.199575	0.563123
1086	decitabine	0.108932	0.152	propidium iodide	0.0835994	0.126	Prestwick-642	0.0803657	0.023	paromomycin	0.19542	0.957465	Prestwick-967	0.19889	0.796516	phenazone	0.199635	0.63968
1087	sulmazole	0.109465	0.128	iopamidol	0.0837829	0.07	spironolactone	0.0803685	0.184	lymecycline	0.19868	0.907916	pregnenolone	0.19895	0.637185	chlormezanone	0.201755	0.608079
1088	acebutolol	0.110562	0.126	ramifenazone	0.0843894	0.068	albendazole	0.0809201	0.07	sulfacetamide	0.19896	0.9377	fosfosal	0.19896	0.698071	clorsulon	0.20205	0.644803
1089	cinchonine	0.110869	0.176	tiletamine	0.0853289	0.076	thiamazole	0.0811655	0.042	hydrocortisone	0.199065	0.940545	Prestwick-972	0.199685	0.803888	anabasine	0.20427	0.751473
1090	benfotiamine	0.111121	0.128	ricinine	0.0853575	0.08	yohimbine	0.0822209	0.03	monocrotaline	0.20045	0.943964	N6-methyladenosine	0.20103	0.843469	cefsulodin	0.205195	0.304127
1091	cytisine	0.111157	0.126	isoniazid	0.0872317	0.106	memantine	0.0822511	0.042	gabexate	0.20055	0.833279	azathioprine	0.20191	0.780111	dyclonine	0.20522	0.53483
1092	canadine	0.113077	0.15	buflomedil	0.0881378	0.052	anabasine	0.0823107	0.027	PF-01378883-00	0.20637	0.939637	tropine	0.20312	0.671248	epirizole	0.20633	0.575453
1093	yohimbine	0.113393	0.144	cefoperazone	0.0883602	0.076	ascorbic acid	0.0831637	0.038	dexamethasone	0.208325	0.925763	hydroflumethiazide	0.203655	0.844974	meprylcaine	0.20633	0.06382
1094	pirenzepine	0.113414	0.112	(-)-catechin	0.0885088	0.044	cefotiam	0.0847089	0.042	retrorsine	0.208755	0.90114	delsoline	0.204215	0.783539	nimodipine	0.20731	0.589597
1095	sulfamerazine	0.113618	0.146	STOCK1N-35874	0.0886148	0.086	probucol	0.0849226	0.018	metacycline	0.210645	0.890036	bisoprolol	0.204395	0.716411	azathioprine	0.2075	0.797656
1096	thiocolchicoside	0.113877	0.13	bupivacaine	0.0894875	0.072	ribavirin	0.0850633	0.069	cefoxitin	0.21117	0.861903	Prestwick-689	0.20491	0.687707	bergenin	0.207785	0.589407
1097	diclofenamide	0.115941	0.146	memantine	0.0901265	0.054	neostigmine bromide	0.0852919	0.037	thiamphenicol	0.21203	0.797116	dapsone	0.20599	0.766264	fusaric acid	0.20801	0.612685
1098	cefuroxime	0.116029	0.13	pheniramine	0.0902574	0.062	(-)-atenolol	0.0855785	0.033	tridihexethyl	0.212305	0.911703	chloroquine	0.20627	0.762164	adipiodone	0.20863	0.275794
1099	clonidine	0.116465	0.14	ifosfamide	0.0903173	0.052	dimenhydrinate	0.0856119	0.026	lumicolchicine	0.212635	0.736678	tiletamine	0.207235	0.807972	oxybuprocaine	0.20894	0.567586
1100	3-nitropropionic acid	0.116531	0.136	fenbendazole	0.0912659	0.11	tridihexethyl	0.0856946	0.021	pheniramine	0.212835	0.90092	trichlormethiazide	0.209095	0.600713	noscapine	0.209625	0.380338
1101	butamben	0.116702	0.148	topiramate	0.0913887	0.058	colistin	0.0857015	0.022	tropine	0.21694	0.84294	melatonin	0.209175	0.772689	alfadolone	0.20988	0.548908
1102	Prestwick-691	0.118268	0.11	naltrexone	0.0920557	0.062	(+/-)-catechin	0.0860051	0.021	sulmazole	0.21699	0.880934	sulfamethizole	0.2095	0.511449	Prestwick-967	0.209885	0.431826
1103	Prestwick-981	0.118366	0.168	ribavirin	0.0933018	0.132	amiloride	0.0874725	0.045	biperiden	0.21771	0.781113	isoniazid	0.210015	0.599795	colchicine	0.21063	0.166923
1104	sulfamonomethoxine	0.118845	0.096	(+)-chelidonine	0.0933209	0.094	brinzolamide	0.0875223	0.044	metamizole sodium	0.218335	0.857519	cefepime	0.21095	0.722037	dapsone	0.21122	0.516206
1105	gibberellic acid	0.119537	0.134	orciprenaline	0.0937612	0.078	difenidol	0.0876349	0.033	dexpanthenol	0.22023	0.867133	cytisine	0.21118	0.483758	epitiostanol	0.21152	0.398315
1106	fenoprofen	0.120404	0.132	fenoterol	0.0953943	0.066	minaprine	0.0883875	0.024	indoprofen	0.224925	0.745403	pirenzepine	0.21157	0.572525	folic acid	0.21263	0.467754
1107	enoxacin	0.120618	0.13	praziquantel	0.0965319	0.038	(+)-isoprenaline	0.0893892	0.04	sulfamethoxazole	0.226135	0.511496	xamoterol	0.21217	0.646474	iproniazid	0.214045	0.450397
1108	sitosterol	0.121917	0.114	sulfamethizole	0.0969799	0.034	ricinine	0.0923045	0.024	tolbutamide	0.22753	0.760267	mephenytoin	0.212225	0.736075	thiamazole	0.214845	0.381929
1109	indoprofen	0.122219	0.148	tenoxicam	0.0974005	0.046	etiocholanolone	0.0931329	0.028	Prestwick-689	0.23021	0.598009	tridihexethyl	0.212385	0.546005	atropine methonitrate	0.2149	0.419257
1110	atropine methonitrate	0.122263	0.136	ketorolac	0.097698	0.042	sulfamonomethoxine	0.0947901	0.017	Prestwick-983	0.23079	0.518359	gabexate	0.21255	0.555481	decitabine	0.214955	0.590857
1111	netilmicin	0.12291	0.118	sulmazole	0.0979289	0.066	topiramate	0.0948427	0.018	nystatin	0.231585	0.70615	5140203	0.21273	0.695572	cytisine	0.21593	0.415109
1112	oxamniquine	0.123251	0.12	yohimbine	0.0983501	0.044	sitosterol	0.0957066	0.018	glafenine	0.233315	0.777627	nifenazone	0.21319	0.617578	furosemide	0.21621	0.295735
[truncated: 176 more rows]
