# Supplementary material for: Modeling germline mutations in pineoblastoma uncovers lysosome disruption-based therapy
Source: Nat Commun. 2020 Apr 14;11:1825. doi: 10.1038/s41467-020-15585-2 (PMC7156401; doi:10.1038/s41467-020-15585-2)
Supplement: Supplementary file 5 — Source Data [file 41467_2020_15585_MOESM5_ESM.xlsx]

## Sheet: Fig 3g
Figure 3
g
	Metastasis	No Metastasis
Rb/p53	7	25
Rb/p53Mut	9	6

## Sheet: Fig 4c
[Nortriptyline], uM	HaCat			D425wt			PB-1638			PB-1979			PB-2804			PB-Average
0	93.2191	115.312	91.4692	109.451	95.6796	94.8695	93.5746	106.478	99.9476	94.504	99.3945	106.102	83.419	96.5296	120.051	100	100	100
10	113.617	107.546	104.101	103.78	110.261	95.6796	85.3134	86.887	91.765	100.093	100.233	105.682	114.267	108.355	114.01	87.9885	102.003	112.211
20	80.587	100.547	86.5476	98.9199	94.0594	76.5076	74.2985	71.0726	78.2324	90.3121	104.704	90.5915	103.985	104.113	109.126	74.5345	95.2026	105.741
30	103.445	96.9923	88.1334	32.2232	38.9739	42.2142	40.7815	39.8374	44.7154	74.9418	78.1556	72.4266	49.4859	37.5321	45.1157	41.7781	75.1747	44.0446
40	73.9154	73.5326	75.3919	7.65076	9.27093	6.0306	15.0538	12.5361	17.0994	46.2972	34.6996	32.3242	9.89717	9.89717	11.6967	14.8964	37.7736	10.497

## Sheet: Fig 4d
[Nortriptyline], uM	PB-1638 1hr			PB-1638 2hr			PB-2804 1hr			PB-2804 2hr			Gem
0	1.07087	0.97491	0.961131	1.04277	1.05471	0.915011	0.997429	1.08989	0.926014	1.10742	1.0071	0.905751	0.980335	1.02047
10	0.961131	1.25926	1.12397	1.11876	1.07943	1.28527	0.815126	0.982278	0.847162	1.17635	1.19118	1.06981
20	1.52809	1.61905	1.41667	1.68496	1.32853	1.18598	0.894009	0.974874	0.906542	1.57939	1.43544	1.24615
30	1.48634	1.54546	1.54546	1.79437	1.40986	1.86712	0.989796	1.11816	1.05435	1.5663	1.63401	1.42462
40	1.75484	1.73248	1.85034	1.66466	1.57008	1.57905	1.2125	1.42647	1.03743	1.5927	1.73926	1.64826	28.3091

## Sheet: Fig 4e
Control	Nortriptyline
1.713	1.233
2.149	1.047
2.017	0.346
4.75	0.929
3.337	0.496
11.512	0.748
2.881	0.942
4.067	0.54
4.242	0.493
3.536	0.443
12.009
13.862
3.243
1.686

## Sheet: Fig 5a
	Nortriptyline			Astemizole			Venlafaxine
0	93.5746	106.478	99.9476	99.4885	94.5561	105.955	99.4885	94.5561	105.955
10	85.3134	86.887	91.765	31.0924	32.9558	26.4889	94.5561	106.065	93.7888
20	74.2985	71.0726	78.2324	1.16916	1.05955	1.27877	90.2813	101.681	91.5966
30	40.7815	39.8374	44.7154	0.621118	4.45744	1.05955	104.859	117.684	91.2678
40	15.0538	12.5361	17.0994	1.05955	0.949945	1.27877	96.9675	88.3084	95.6522
50	3.33071	5.45502	11.1985	1.16916	0.4019	1.38838	136.098	107.928	94.1176

## Sheet: Fig 5c
LC3b				p62				Lamp1
Control	Nor 10	Nor 20	Nor 30	Control	Nor 10	Nor 20	Nor 30	Control	Nor 10	Nor 20	Nor 30
5.52	7.306	13.075	16.149	15.781	12.906	19.733	28.592	16.181	23.403	15.278	22.226
6.076	7.08	15.056	18.154	14.11	16.359	15.89	20.42	15.148	20.14	20.442	18.372
6.18	7.753	14.301	17.363	14.191	15.598	15.17	27.921	19.265	30.682	14.429	21.219
5.25	6.414	13.659	24.332	14.087	17.205	21.303	29.103	15.084	21.021	21.731	26.828
4.83		17.605	15.462	13.862		22.652	28.217	17.368		31.658	14.71
5.96		11.358	14.022	14.272		16.246	24.71	19.699		14.514	17.269
6.126		12.128		14.894		18.666		15.963		18.702

## Sheet: Fig 5d
CQ	95.3	98.8	89.6	90.3
Rap	13	20.3	10.9	30
Control	13.9	32.6	26.9	17.3	10.7
Nor10	30.8	4.8	37.6	2.1
Nor20	38.6	54.3	35.4	88.9
Nor30	90	36.9	73.1	95.1	94.1

## Sheet: Fig 5e
	PB-1638 Nor			PB-1638 Nor + CQ(20uM)			PB-2804 Nor			PB-2804 Nor + CQ(20uM)
0	88.5809	97.0621	114.357	62.1397	58.8137	81.2639	101.631	89.4518	108.917	100.902	93.0951	104.65
20	70.9534	68.7916	57.816	4.76718	4.60089	5.43237	70.2984	71.9639	63.22	17.2103	22.2068	28.1402
30	4.43459	6.09756	6.76275	2.10643	1.94013	1.94013	11.0687	4.09438	5.34351	2.32477	4.51076	4.82304

## Sheet: Fig 6a
	Control			Nortriptyline (30)
1	1	1	1	1	1	1
2	0.984249	0.986785	0.984011	0.994707	1.007	0.997989
3	0.97652	0.984678	0.981947	0.997299	1.01539	1.00087
4	0.972895	0.989411	0.983602	1.00251	1.02441	1.00667
5	0.970111	0.993668	0.992458	1.00881	1.03496	1.01488
6	0.971217	1.00162	0.999427	1.01793	1.04636	1.02336
7	0.971721	1.01044	1.00818	1.02956	1.05812	1.0334
8	0.972329	1.01953	1.01804	1.0402	1.0678	1.04363
9	0.973614	1.02981	1.02867	1.05289	1.0818	1.05414
10	0.975366	1.04046	1.03934	1.06596	1.09549	1.06535
11	0.97894	1.05221	1.0505	1.07844	1.1105	1.07657
12	0.983097	1.06416	1.06184	1.09069	1.13014	1.08832
13	0.989707	1.07703	1.07402	1.10118	1.14979	1.10048
14	0.995646	1.09007	1.08677	1.11291	1.16557	1.11332
15	1.00117	1.10308	1.09957	1.12738	1.18117	1.12585
16	1.00631	1.11782	1.11295	1.1419	1.19498	1.13875
17	1.01272	1.13269	1.12646	1.15771	1.2105	1.15121
18	1.01848	1.14756	1.14107	1.17315	1.22647	1.16671
19	1.02426	1.16252	1.15566	1.18769	1.24265	1.18108
20	1.03042	1.17873	1.17066	1.19933	1.25978	1.19531
21	1.03662	1.19439	1.18628	1.21669	1.27653	1.21038
22	1.0433	1.21149	1.20202	1.2382	1.29416	1.22519
23	1.04924	1.22801	1.2182	1.25964	1.31286	1.24825
24	1.05592	1.24446	1.23454	1.27955	1.33668	1.2677
25	1.06407	1.26168	1.25065	1.2994	1.36619	1.28639
26	1.07202	1.27832	1.26841	1.32177	1.39305	1.30593
27	1.07996	1.29621	1.28534	1.34826	1.41799	1.32859
28	1.09007	1.31392	1.30164	1.37758	1.43959	1.3504
29	1.09869	1.33208	1.31938	1.40816	1.45849	1.37195
30	1.10854	1.35068	1.33695	1.43769	1.48168	1.40233
31	1.11638	1.36833	1.35491	1.46471	1.50229	1.42943
32	1.12548	1.38617	1.37275	1.49065	1.52019	1.45452
33	1.13415	1.40501	1.39092	1.51712	1.54056	1.48097
34	1.14149	1.42337	1.40886	1.54342	1.5646	1.50795
35	1.15019	1.44142	1.42738	1.56828	1.58901	1.53365
36	1.1583	1.46087	1.44612	1.5952	1.60674	1.55636
37	1.1662	1.48021	1.4648	1.62224	1.63922	1.57757
38	1.17389	1.49816	1.4829	1.6492	1.66697	1.59979
39	1.18235	1.51715	1.50189	1.67566	1.69338	1.62161
40	1.18547	1.53639	1.52026	1.70215	1.7199	1.64398
41	1.19247	1.55489	1.53937	1.73049	1.74353	1.66765
42	1.2	1.57364	1.55762	1.7527	1.76986	1.69274
43	1.20769	1.59252	1.5759	1.78053	1.80426	1.72221
44	1.21556	1.61114	1.5949	1.80728	1.83327	1.75604
45	1.22185	1.62848	1.61367	1.83286	1.85847	1.78943
46	1.22777	1.6471	1.63238	1.85991	1.88514	1.82144
47	1.23437	1.66437	1.65113	1.89223	1.90948	1.8515
48	1.23977	1.68121	1.66939	1.92905	1.93107	1.88067
49	1.24668	1.69855	1.68731	1.96596	1.95472	1.91219
50	1.25177	1.71623	1.7064	1.99438	1.97849	1.94085
51	1.25462	1.73261	1.72425	2.0212	2.00084	1.96964
52	1.25732	1.74975	1.74259	2.04975	2.03759	1.99789
53	1.2584	1.76551	1.76132	2.08018	2.073	2.02536
54	1.2604	1.78148	1.77931	2.11397	2.10706	2.0527
55	1.26273	1.79687	1.79705	2.14492	2.1348	2.08528
56	1.26338	1.81173	1.81334	2.17225	2.16349	2.11697
57	1.26642	1.82661	1.83018	2.20389	2.1942	2.14866
58	1.26579	1.84055	1.84669	2.234	2.22452	2.18078
59	1.26297	1.85404	1.86227	2.26109	2.25238	2.21148
60	1.26117	1.86669	1.87839	2.28568	2.27705	2.24355
61	1.26128	1.87862	1.89395	2.3073	2.29704	2.2765
62	1.25874	1.88881	1.9087	2.33081	2.31691	2.314
63	1.25739	1.89902	1.92329	2.35644	2.34451	2.3488
64	1.25171	1.90852	1.93734	2.38775	2.36986	2.38177
65	1.24644	1.91742	1.95139	2.41445	2.39156	2.4156
66	1.24035	1.92586	1.96453	2.43844	2.41426	2.44999
67	1.23239	1.93262	1.97757	2.46692	2.43681	2.48536
68	1.22502	1.93905	1.99049	2.49766	2.45576	2.51843
69	1.21486	1.94283	2.00213	2.52558	2.47957	2.55002
70	1.20513	1.94898	2.01459	2.55087	2.51374	2.57967
71	1.19797	1.95302	2.02493	2.58038	2.5438	2.61359
72	1.18934	1.95519	2.03594	2.62011	2.57305	2.64596
73	1.18131	1.95782	2.04619	2.66078	2.59578	2.67997
74	1.17362	1.95653	2.05381	2.69549	2.62183	2.71667
75	1.16308	1.9577	2.06083	2.72767	2.64568	2.7534
76	1.15247	1.95881	2.06734	2.76042	2.66362	2.78845
77	1.1411	1.95865	2.07477	2.78626	2.67569	2.82168
78	1.13162	1.95539	2.08116	2.80944	2.68752	2.85286
79	1.11966	1.95315	2.08499	2.8317	2.70984	2.8864
80	1.10527	1.94996	2.09023	2.8536	2.73321	2.91855
81	1.09247	1.94682	2.09417	2.87617	2.75701	2.95127
82	1.08017	1.94229	2.09631	2.90484	2.77899	2.98096
83	1.0683	1.9369	2.09563	2.93116	2.79787	3.01235
84	1.05374	1.92879	2.09656	2.96032	2.81714	3.04093
85	1.0403	1.92081	2.09446	2.98536	2.83059	3.06939
86	1.02406	1.91042	2.09468	3.00977	2.84614	3.09879
87	1.01219	1.9033	2.09143	3.02776	2.86012	3.12679
88	0.99992	1.89258	2.08519	3.04428	2.86978	3.15956
89	0.98807	1.88103	2.07773	3.05806	2.87847	3.19976
90	0.976428	1.86788	2.07222	3.07084	2.88443	3.22108

## Sheet: Fig 6b
	Juxtanuclear	Perinuclear				Cont				Nor15
Control	59	41		<-derived from		20	6533511			1	1941384
Nortriptyline 12.5 uM	40	60				21	8390318			2	3949832
										3	1708904
						1	578214			4	10507782
						2	163175
						3	359548			5	109163
						4	520880			6	905470
						5	188895			7	153785
						6	515538			8	741656
						7	771416			9	360984
						8	1152501			10	355502
						9	330530			11	150161
						10	NaN			12	717417
						11	812675			13	233640
						12	578320			14	786202
						13	165489			15	297995
						14	9228			16	543287
						15	NaN			17	302730
						16	1329362			18	717272
						17	941064			19	612545
						18	243889			20	NaN
						19	279677			21	209764
										22	3512
						Inside	8940401	59.9069		23	209885
						Outside	5983428	40.0931
						Sum	14923829			Inside	7410970	40.9267
										Outside	10696932	59.0733
										sum	18107902

[truncated: 19 more sheets: Fig 6e, Fig 6f, Fig 7a, Fig 7b, Fig 7c, Fig 7d, Fig 8c, Fig 8f, Fig 8g, Supp Fig 5a, Supp Fig 6a, Supp Fig 6b, Supp Fig 6d, Supp Fig 7, Supp Fig 8a, Supp Fig 9a, Supp Fig 9b, Supp Fig 9c, Supp Fig 9d]
